# Supplementary material for: Screening for probiotic properties and potential immunogenic effects of lactobacilli strains isolated from various food products
Source: Front Microbiol. 2024 Oct 29;15:1430582. doi: 10.3389/fmicb.2024.1430582 (PMC11554495; doi:10.3389/fmicb.2024.1430582)
Supplement: SUPPLEMENTARY FIGURE S1 — Screening results of 300 lactobacilli strains for low pH and bile salt resistance and adhesion abilities. [file Table_1.xlsx]

## Sheet: Fig. S1 probiotic screening res
				resistance to bile salts [3g/l]					resistance to acidic conditions [pH=3]					adhesion
	Strain no.	Genus	Source	I	II	III	AVERAGE	SD	I	II	III	AVERAGE	SD	I	II	III	AVERAGE	SD	bile salt resistance + pH resistance I repeat	bile salt resistance +pH AVERAGE
	1	Lacticaseibacillus	raw milk	-0.5	-0.5	-0.5	-0.5	0	-0.5	-1	-0.25	-0.583333	0.381881	0.338	0.339667	0.272	0.316556	0.0385952	-1	-1.08333
	2	Lactiplantibacillus	raw milk	-0.5	0	0	-0.166667	0.288675	-1.5	-2	-1	-1.5	0.5	1.05	0.871667	0.681333	0.867667	0.184366	-2	-1.66667
	3	Lactiplantibacillus	raw milk	0	0	0	0	0	-1.5	-2	-0.5	-1.33333	0.763763	0.719333	0.608333	0.911	0.746222	0.153114	-1.5	-1.33333
	4	Lactiplantibacillus	raw milk	0	0	0	0	0	-1	-0.5	-0.5	-0.666667	0.288675	0.265667	0.285	0.161333	0.237333	0.066524	-1	-0.666667
	5	Lactiplantibacillus	Oscypek	0	0	0	0	0	0	-0.5	-0.25	-0.25	0.25	0.287	0.211	0.189333	0.229111	0.0512904	0	-0.25
	6	Companilactobacillus	sourdough	0			0		-5			-5		0.202			0.202		-5	-5
	7	Companilactobacillus	sourdough	0			0		-5			-5		0.198333			0.198333		-5	-5
	8	Companilactobacillus	sourdough	-1			-1		-3			-3		0.213333			0.213333		-4	-4
	9	Companilactobacillus	sourdough	-2			-2		-2.5			-2.5		0.201			0.201		-4.5	-4.5
	10	Companilactobacillus	sourdough	-1			-1		-2			-2		0.189667			0.189667		-3	-3
	11	Companilactobacillus	sourdough	-0.5			-0.5		-2			-2		0.199333			0.199333		-2.5	-2.5
	12	Companilactobacillus	sourdough	-0.5			-0.5		-2.5			-2.5		0.119			0.119		-3	-3
	13	Companilactobacillus	sourdough	-0.25			-0.25		-2.5			-2.5		0.24			0.24		-2.75	-2.75
	14	Companilactobacillus	sourdough	-1.5			-1.5		-4			-4		0.215333			0.215333		-5.5	-5.5
	15	Companilactobacillus	sourdough	-2			-2		-2.5			-2.5		0.183			0.183		-4.5	-4.5
	16	Companilactobacillus	sourdough	-1.5			-1.5		-2.5			-2.5		0.177			0.177		-4	-4
	17	Companilactobacillus	sourdough	-3			-3		-5			-5		0.231667			0.231667		-8	-8
	18	Companilactobacillus	sourdough	0			0		-3			-3		0.153667			0.153667		-3	-3
	19	Companilactobacillus	sourdough	-1			-1		-3			-3		0.148333			0.148333		-4	-4
	20	Companilactobacillus	sourdough	-1			-1		-3			-3		0.148			0.148		-4	-4
	21	Companilactobacillus	sourdough	-1			-1		-3			-3		0.153333			0.153333		-4	-4
	22	Companilactobacillus	sourdough	-1			-1		-3			-3		0.15			0.15		-4	-4
	23	Companilactobacillus	sourdough	-2			-2		-3			-3		0.15			0.15		-5	-5
	24	Lacticaseibacillus	raw milk	-4			-4		-2			-2		0.167			0.167		-6	-6
	25	Lacticaseibacillus	raw milk	-1			-1		-1			-1		0.232			0.232		-2	-2
	26	Lacticaseibacillus	raw milk	-5			-5		-2			-2		0.157333			0.157333		-7	-7
	27	Lacticaseibacillus	raw milk	-1	-0.5		-0.75	0.353553	-1	-2.5		-1.75	1.06066	0.265	0.207333		0.236167	0.0407765	-2	-2.5
	28	Lacticaseibacillus	raw milk	-1.5			-1.5		-2			-2		0.264333			0.264333		-3.5	-3.5
	29	Lacticaseibacillus	raw milk	-3			-3		-1			-1		0.147333			0.147333		-4	-4
	30	Lacticaseibacillus	raw milk	-4			-4		-1			-1		0.15			0.15		-5	-5
	31	Lacticaseibacillus	raw milk	-1			-1		-1			-1		0.220667			0.220667		-2	-2
	32	Lacticaseibacillus	raw milk	0			0		-3			-3		0.165333			0.165333		-3	-3
	33	Lacticaseibacillus	raw milk	-0.5	-0.5		-0.5	0	-2	-2.5		-2.25	0.353553	0.249333	0.276		0.262667	0.0188562	-2.5	-2.75
	34	Lacticaseibacillus	raw milk	0	-0.5	-1	-0.5	0.5	-1.5	-2.5	-0.5	-1.5	1	0.398	0.34	0.392667	0.376889	0.0320578	-1.5	-2
	35	Lacticaseibacillus	raw milk	0			0		-1			-1		0.168667			0.168667		-1	-1
	36	Lacticaseibacillus	raw milk	0			0		-1.5			-1.5		0.139333			0.139333		-1.5	-1.5
	37	Lacticaseibacillus	raw milk	0			0		-3			-3		0.177667			0.177667		-3	-3
	38	Lacticaseibacillus	raw milk	-3			-3		-2			-2		0.201333			0.201333		-5	-5
	39	Lacticaseibacillus	raw milk	0	0		0	0	-1	-2.5		-1.75	1.06066	0.178	0.147667		0.162833	0.0214489	-1	-1.75
	40	Lacticaseibacillus	raw milk	-2.5	-3		-2.75	0.353553	-2.5	-2.5		-2.5	0	0.278	0.194		0.236	0.059397	-5	-5.25
	41	Lacticaseibacillus	raw milk	-1	-2.5	-1.5	-1.66667	0.763763	-1	-1	-1	-1	0	0.529667	0.358667	0.389667	0.426	0.0911062	-2	-2.66667
	42	Lacticaseibacillus	raw milk	-0.5			-0.5		-1			-1		0.199667			0.199667		-1.5	-1.5
	43	Lacticaseibacillus	raw milk	-1.5	-1.5	-1	-1.33333	0.288675	-1	-1.5	-0.5	-1	0.5	0.532333	0.500333	0.475	0.502556	0.0287312	-2.5	-2.33333
	44	Lacticaseibacillus	raw milk	-3	-2		-2.5	0.707107	-1.5	-1.5		-1.5	0	0.658667	0.348		0.503333	0.219675	-4.5	-4
	45	Lacticaseibacillus	raw milk	-1.5			-1.5		-3.5			-3.5		0.18			0.18		-5	-5
	46	Lacticaseibacillus	raw milk	-1	-1	-1	-1	0	-1	-1.5	-0.5	-1	0.5	0.462333	0.359667	0.394333	0.405444	0.0522274	-2	-2
	47	Lacticaseibacillus	raw milk	-1.5			-1.5		-1.5			-1.5		0.295			0.295		-3	-3
	48	Lacticaseibacillus	raw milk	0	-0.5		-0.25	0.353553	-2	-2.5		-2.25	0.353553	0.224	0.197667		0.210833	0.0186205	-2	-2.5
	49	Lacticaseibacillus	raw milk	-3.5	-1.5		-2.5	1.41421	-2	-2		-2	0	0.346	0.207		0.2765	0.0982878	-5.5	-4.5
	50	Companilactobacillus	sourdough	0			0		-3.5			-3.5		0.203667			0.203667		-3.5	-3.5
	51	Lacticaseibacillus	raw milk	0	0		0	0	-1	-1		-1	0	0.345	0.336		0.3405	0.00636396	-1	-1
	52	Lacticaseibacillus	raw milk	-1.5			-1.5		-2.5			-2.5		0.295333			0.295333		-4	-4
	53	Lacticaseibacillus	raw milk	-0.5	0		-0.25	0.353553	-0.5	-2		-1.25	1.06066	0.224667	0.186667		0.205667	0.0268701	-1	-1.5
	54	Lacticaseibacillus	raw milk	-1.5			-1.5		-1.5			-1.5		0.227667			0.227667		-3	-3
	55	Lacticaseibacillus	raw milk	0			0		-4			-4		0.150667			0.150667		-4	-4
	56	Lacticaseibacillus	raw milk	-0.5	-0.5	-1	-0.666667	0.288675	-1.5	-2	0	-1.16667	1.04083	0.328333	0.363	0.411667	0.367667	0.0418622	-2	-1.83333
	57	Lacticaseibacillus	raw milk	-1	-0.5		-0.75	0.353553	-0.5	-2		-1.25	1.06066	0.178333	0.157667		0.168	0.0146135	-1.5	-2
	58	Lacticaseibacillus	raw milk	0			0		-2.5			-2.5		0.180333			0.180333		-2.5	-2.5
	59	Lacticaseibacillus	raw milk	-1.5	-3		-2.25	1.06066	-2	-1		-1.5	0.707107	0.382	0.407		0.3945	0.0176777	-3.5	-3.75
	60	Lacticaseibacillus	raw milk	-1.5			-1.5		-2			-2		0.334			0.334		-3.5	-3.5
	61	Lacticaseibacillus	raw milk	-0.5			-0.5		-1.5			-1.5		0.191			0.191		-2	-2
	62	Lacticaseibacillus	raw milk	-1	-0.5	-0.5	-0.666667	0.288675	-1	-0.5	-1	-0.833333	0.288675	0.502333	0.47	0.504333	0.492222	0.019271	-2	-1.5
	63	Lacticaseibacillus	raw milk	0	-0.5		-0.25	0.353553	-0.5	-0.5		-0.5	0	0.289	0.313667		0.301333	0.017442	-0.5	-0.75
	64	Lacticaseibacillus	raw milk	0			0		-1.5			-1.5		0.183			0.183		-1.5	-1.5
	65	Lacticaseibacillus	raw milk	-0.5	-1.5	-1	-1	0.5	-2.5	-1	0	-1.16667	1.25831	0.444667	0.533	0.446333	0.474667	0.050525	-3	-2.16667
	66	Lacticaseibacillus	raw milk	-2.5	-2.5	-2.5	-2.5	0	-1	-1	-1	-1	0	0.463333	0.266	0.216667	0.315333	0.130524	-3.5	-3.5
	67	Lacticaseibacillus	sourdough	-5			-5		-2			-2		0.279			0.279		-7	-7
	68	Lacticaseibacillus	Oscypek	0			0		-1			-1		0.177			0.177		-1	-1
	69	Lacticaseibacillus	Oscypek	-1			-1		-1			-1		0.165			0.165		-2	-2
	70	Lacticaseibacillus	Oscypek	-1			-1		-1			-1		0.163			0.163		-2	-2
	71	Lacticaseibacillus	Oscypek	-1			-1		-1			-1		0.143667			0.143667		-2	-2
	72	Lacticaseibacillus	Oscypek	-3			-3		0			0		0.203			0.203		-3	-3
	73	Lacticaseibacillus	Oscypek	-0.5	-1.5		-1	0.707107	-1.5	-1		-1.25	0.353553	0.248333	0.282333		0.265333	0.0240416	-2	-2.25
	74	Lacticaseibacillus	Oscypek	-1			-1		-1			-1		0.177667			0.177667		-2	-2
	75	Lacticaseibacillus	Oscypek	-2.5			-2.5		-1			-1		0.154667			0.154667		-3.5	-3.5
	76	Lacticaseibacillus	Oscypek	-0.5			-0.5		-0.5			-0.5		0.139667			0.139667		-1	-1
	77	Lacticaseibacillus	Oscypek	-1			-1		-1.5			-1.5		0.15			0.15		-2.5	-2.5
	78	Lacticaseibacillus	Oscypek	-1			-1		-1			-1		0.188667			0.188667		-2	-2
	79	Lacticaseibacillus	Oscypek	-1			-1		0			0		0.139667			0.139667		-1	-1
	80	Lacticaseibacillus	Oscypek	-1			-1		-1			-1		0.130667			0.130667		-2	-2
	81	Lacticaseibacillus	Oscypek	-1			-1		-1			-1		0.182			0.182		-2	-2
	82	Lacticaseibacillus	Oscypek	-1			-1		-0.5			-0.5		0.171667			0.171667		-1.5	-1.5
	83	Lacticaseibacillus	Oscypek	-1			-1		0			0		0.156667			0.156667		-1	-1
	84	Lacticaseibacillus	Oscypek	-2			-2		-1			-1		0.167667			0.167667		-3	-3
	85	Lacticaseibacillus	Oscypek	-1			-1		-1			-1		0.157			0.157		-2	-2
	86	Lacticaseibacillus	Oscypek	-1.5			-1.5		-1.5			-1.5		0.152333			0.152333		-3	-3
	87	Lacticaseibacillus	Oscypek	-0.5			-0.5		-1			-1		0.162			0.162		-1.5	-1.5
	88	Lacticaseibacillus	Oscypek	-1.5			-1.5		-1			-1		0.149			0.149		-2.5	-2.5
	89	Lacticaseibacillus	Oscypek	-1			-1		-1			-1		0.144			0.144		-2	-2
	90	Lacticaseibacillus	Oscypek	-1			-1		0			0		0.205667			0.205667		-1	-1
	91	Lacticaseibacillus	Oscypek	-1			-1		-1			-1		0.138333			0.138333		-2	-2
	92	Lacticaseibacillus	Oscypek	-2.5			-2.5		-1			-1		0.205			0.205		-3.5	-3.5
	93	Lacticaseibacillus	Oscypek	-1.5			-1.5		-1			-1		0.139667			0.139667		-2.5	-2.5
	94	Lacticaseibacillus	Oscypek	0			0		-1.5			-1.5		0.175333			0.175333		-1.5	-1.5
	95	Lacticaseibacillus	Oscypek	-0.5			-0.5		-0.5			-0.5		0.182			0.182		-1	-1
	96	Lacticaseibacillus	Oscypek	-2			-2		-0.5			-0.5		0.213333			0.213333		-2.5	-2.5
	97	Lactiplantibacillus	raw milk	0			0		-5			-5		0.15			0.15		-5	-5
	98	Lactiplantibacillus	raw milk	0			0		-1.5			-1.5		0.177333			0.177333		-1.5	-1.5
	99	Lactiplantibacillus	raw milk	0			0		-3			-3		0.149667			0.149667		-3	-3
	100	Lactiplantibacillus	raw milk	0			0		-3.5			-3.5		0.143667			0.143667		-3.5	-3.5
	101	Lactiplantibacillus	raw milk	0			0		-3.5			-3.5		0.153			0.153		-3.5	-3.5
	102	Lactiplantibacillus	raw milk	0			0		-3			-3		0.237			0.237		-3	-3
	103	Lactiplantibacillus	raw milk	0			0		-2			-2		0.184			0.184		-2	-2
	104	Lactiplantibacillus	raw milk	-1.5			-1.5		-1.5			-1.5		0.184667			0.184667		-3	-3
	105	Lactiplantibacillus	raw milk	-0.5			-0.5		-4			-4		0.165667			0.165667		-4.5	-4.5
	106	Lactiplantibacillus	raw milk	0			0		-2.5			-2.5		0.205333			0.205333		-2.5	-2.5
	107	Lactiplantibacillus	raw milk	0	0		0	0	0	0		0	0	0.251333	0.251333		0.251333	0	0	0
	108	Lactiplantibacillus	raw milk	0			0		-1.5			-1.5		0.227667			0.227667		-1.5	-1.5
	109	Lactiplantibacillus	raw milk	0			0		-3			-3		0.199667			0.199667		-3	-3
	110	Lactiplantibacillus	raw milk	-1			-1		-2			-2		0.283667			0.283667		-3	-3
	111	Lactiplantibacillus	raw milk	0	-0.5	-0.5	-0.333333	0.288675	-1.5	-1.5	-0.5	-1.16667	0.57735	0.394	0.305667	0.403	0.367556	0.0537859	-1.5	-1.5
	112	Lactiplantibacillus	raw milk	-2	-2		-2	0	-0.5	-0.5		-0.5	0	0.317667	0.417333		0.3675	0.070475	-2.5	-2.5
	113	Lactiplantibacillus	raw milk	-1			-1		-1.5			-1.5		0.238667			0.238667		-2.5	-2.5
	114	Lactiplantibacillus	raw milk	-0.5			-0.5		-4			-4		0.167333			0.167333		-4.5	-4.5
	115	Lactiplantibacillus	raw milk	-4	-2.5		-3.25	1.06066	-1.5	-2		-1.75	0.353553	0.412667	0.286667		0.349667	0.0890955	-5.5	-5
	116	Lactiplantibacillus	raw milk	-2.5	-2		-2.25	0.353553	-1.5	-1.5		-1.5	0	0.539	0.404667		0.471833	0.094988	-4	-3.75
	117	Lactiplantibacillus	raw milk	-1			-1		-3.5			-3.5		0.313			0.313		-4.5	-4.5
	118	Companilactobacillus	sourdough	0			0		-4.5			-4.5		0.213333			0.213333		-4.5	-4.5
	119	Lactiplantibacillus	raw milk	-0.5	-0.5		-0.5	0	-0.5	-0.5		-0.5	0	0.279667	0.240667		0.260167	0.0275772	-1	-1
	120	Lactiplantibacillus	raw milk	-0.5			-0.5		-4.5			-4.5		0.32			0.32		-5	-5
	121	Lactiplantibacillus	raw milk	-2			-2		-2			-2		0.213			0.213		-4	-4
	122	Lactiplantibacillus	raw milk	-2.5			-2.5		-1			-1		0.202667			0.202667		-3.5	-3.5
	123	Lactiplantibacillus	raw milk	-1.5			-1.5		-1.5			-1.5		0.237667			0.237667		-3	-3
	124	Lactiplantibacillus	raw milk	-3			-3		-1			-1		0.269			0.269		-4	-4
	125	Lactiplantibacillus	raw milk	-0.5	-1		-0.75	0.353553	-0.25	-1		-0.625	0.53033	0.162333	0.145333		0.153833	0.0120208	-0.75	-1.375
	126	Companilactobacillus	sourdough	-0.5			-0.5		-2.5			-2.5		0.174333			0.174333		-3	-3
	127	Lactiplantibacillus	raw milk	-0.5			-0.5		-4			-4		0.171			0.171		-4.5	-4.5
	128	Lactiplantibacillus	raw milk	-0.25	0	-0.5	-0.25	0.25	-0.5	-1	-0.5	-0.666667	0.288675	0.318667	0.333667	0.241333	0.297889	0.0495495	-0.75	-0.916667
	129	Lactiplantibacillus	raw milk	-0.5			-0.5		-1			-1		0.195333			0.195333		-1.5	-1.5
	130	Lactiplantibacillus	raw milk	0	-0.5		-0.25	0.353553	-1	-0.5		-0.75	0.353553	0.227	0.234333		0.230667	0.00518545	-1	-1
	131	Lactiplantibacillus	raw milk	-0.5	0		-0.25	0.353553	-1	-0.5		-0.75	0.353553	0.433	0.319333		0.376167	0.0803745	-1.5	-1
	132	Companilactobacillus	sourdough	0			0		-6			-6		0.195			0.195		-6	-6
	133	Lactiplantibacillus	raw milk	-2			-2		-3			-3		0.268			0.268		-5	-5
	134	Lactiplantibacillus	raw milk	0			0		-3			-3		0.176			0.176		-3	-3
	135	Lactiplantibacillus	raw milk	0	-1		-0.5	0.707107	-2	-1.5		-1.75	0.353553	0.226333	0.260667		0.2435	0.0242773	-2	-2.25
	136	Lactiplantibacillus	raw milk	0	-0.5	-0.25	-0.25	0.25	-1	-1	-0.25	-0.75	0.433013	0.209	0.194667	0.252	0.218556	0.0298372	-1	-1
	137	Lactiplantibacillus	raw milk	0			0		-2			-2		0.258333			0.258333		-2	-2
	138	Lactiplantibacillus	sourdough	0	0		0	0	-1.5	-1		-1.25	0.353553	0.227667	0.215667		0.221667	0.00848528	-1.5	-1.25
	139	Lactiplantibacillus	sourdough	-0.5	0		-0.25	0.353553	-2	-1.5		-1.75	0.353553	0.479333	0.347333		0.413333	0.0933381	-2.5	-2
	140	Lactiplantibacillus	sourdough	0	0		0	0	-1	-0.5		-0.75	0.353553	0.22	0.181		0.2005	0.0275772	-1	-0.75
	141	Lactiplantibacillus	sourdough	0	0		0	0	-1	-1		-1	0	0.198333	0.192667		0.1955	0.00400694	-1	-1
	142	Lactiplantibacillus	sourdough	-1	-0.5		-0.75	0.353553	-1.5	0		-0.75	1.06066	0.271333	0.216		0.243667	0.0391266	-2.5	-1.5
	143	Lactiplantibacillus	sourdough	0	0	-0.25	-0.0833333	0.144338	-1	-0.5	-0.5	-0.666667	0.288675	0.328	0.247	0.152333	0.242444	0.0879219	-1	-0.75
	144	Lactiplantibacillus	sourdough	0			0		-2			-2		0.197667			0.197667		-2	-2
	145	Lactiplantibacillus	sourdough	0			0		-3.5			-3.5		0.178667			0.178667		-3.5	-3.5
	146	Lactiplantibacillus	sourdough	0	0		0	0	-1.5	-1		-1.25	0.353553	0.173	0.14		0.1565	0.0233345	-1.5	-1.25
	147	Lactiplantibacillus	sourdough	0	0		0	0	-2.5	-2.5		-2.5	0	0.204667	0.221667		0.213167	0.0120208	-2.5	-2.5
	148	Lactiplantibacillus	sourdough	0			0		-2			-2		0.19			0.19		-2	-2
	149	Lactiplantibacillus	sourdough	0	0		0	0	-1.5	-1		-1.25	0.353553	0.190667	0.207		0.198833	0.0115494	-1.5	-1.25
	150	Lactiplantibacillus	sourdough	0			0		-3.5			-3.5		0.193			0.193		-3.5	-3.5
	151	Lactiplantibacillus	sourdough	0			0		-2.5			-2.5		0.233667			0.233667		-2.5	-2.5
	152	Lactiplantibacillus	sourdough	0			0		-2			-2		0.212333			0.212333		-2	-2
	153	Lactiplantibacillus	sourdough	0			0		-3			-3		0.123			0.123		-3	-3
	154	Lactiplantibacillus	sourdough	0			0		-2			-2		0.128667			0.128667		-2	-2
	155	Lactiplantibacillus	sourdough	0	0		0	0	-1	-0.5		-0.75	0.353553	0.13	0.203333		0.166667	0.0518545	-1	-0.75
	156	Lactiplantibacillus	sourdough	0			0		-2			-2		0.124333			0.124333		-2	-2
	157	Lactiplantibacillus	sourdough	0	0		0	0	-1.5	-0.5		-1	0.707107	0.127333	0.227		0.177167	0.070475	-1.5	-1
	158	Lactiplantibacillus	sourdough	-0.5			-0.5		-4			-4		0.130333			0.130333		-4.5	-4.5
	159	Lactiplantibacillus	sourdough	0			0		-3			-3		0.133			0.133		-3	-3
	160	Lactiplantibacillus	sourdough	0			0		-2			-2		0.146667			0.146667		-2	-2
	161	Lactiplantibacillus	sourdough	0	0		0	0	-1.5	-1		-1.25	0.353553	0.15	0.204667		0.177333	0.0386552	-1.5	-1.25
	162	Lactiplantibacillus	sourdough	0			0		-4			-4		0.157667			0.157667		-4	-4
	163	Lactiplantibacillus	sourdough	0			0		-2			-2		0.188667			0.188667		-2	-2
	164	Lactiplantibacillus	sourdough	0	0		0	0	0	-0.5		-0.25	0.353553	0.131333	0.176667		0.154	0.0320555	0	-0.25
	165	Lactiplantibacillus	sourdough	0	0		0	0	-1.5	-1.5		-1.5	0	0.155667	0.184667		0.170167	0.0205061	-1.5	-1.5
	166	Lactiplantibacillus	sourdough	0			0		-2			-2		0.142			0.142		-2	-2
	167	Lactiplantibacillus	sourdough	0			0		-2			-2		0.153			0.153		-2	-2
	168	Lactiplantibacillus	sourdough	0			0		-3			-3		0.183			0.183		-3	-3
	169	Lactiplantibacillus	sourdough	0	0		0	0	-1.5	-1.5		-1.5	0	0.139	0.175333		0.157167	0.0256915	-1.5	-1.5
	170	Lactiplantibacillus	sourdough	0	0		0	0	-1	-0.5		-0.75	0.353553	0.171	0.203		0.187	0.0226274	-1	-0.75
	171	Lactiplantibacillus	sourdough	0			0		-2			-2		0.181667			0.181667		-2	-2
	172	Lactiplantibacillus	sourdough	0			0		-2			-2		0.167667			0.167667		-2	-2
	173	Lactiplantibacillus	sourdough	0			0		-4			-4		0.197667			0.197667		-4	-4
	174	Lactiplantibacillus	sourdough	0			0		-3			-3		0.185333			0.185333		-3	-3
	175	Lactiplantibacillus	sourdough	0			0		-2			-2		0.169333			0.169333		-2	-2
	176	Lactiplantibacillus	sourdough	0			0		-3			-3		0.170667			0.170667		-3	-3
	177	Lactiplantibacillus	Oscypek	0			0		-1.5			-1.5		0.217			0.217		-1.5	-1.5
	178	Lactiplantibacillus	Oscypek	0			0		-2			-2		0.217			0.217		-2	-2
	179	Companilactobacillus	sourdough	0			0		-4			-4		0.219667			0.219667		-4	-4
	180	Lactiplantibacillus	Oscypek	0			0		-1			-1		0.195333			0.195333		-1	-1
	181	Lactiplantibacillus	Oscypek	0	0		0	0	-0.5	0		-0.25	0.353553	0.267	0.211333		0.239167	0.0393623	-0.5	-0.25
	182	Lactiplantibacillus	Oscypek	0	-0.5		-0.25	0.353553	-1	-1		-1	0	0.168667	0.169333		0.169	0.000471405	-1	-1.25
	183	Lactiplantibacillus	Oscypek	0			0		-1.5			-1.5		0.253667			0.253667		-1.5	-1.5
	184	Lactiplantibacillus	Oscypek	0	0		0	0	-0.5	-0.5		-0.5	0	0.283333	0.19		0.236667	0.0659966	-0.5	-0.5
	185	Lactiplantibacillus	Oscypek	0			0		-1.5			-1.5		0.185333			0.185333		-1.5	-1.5
	186	Lactiplantibacillus	Oscypek	0			0		-1			-1		0.206333			0.206333		-1	-1
	187	Lactiplantibacillus	Oscypek	0			0		-2.5			-2.5		0.174333			0.174333		-2.5	-2.5
	188	Lactiplantibacillus	Oscypek	-0.5			-0.5		-1.5			-1.5		0.231667			0.231667		-2	-2
	189	Lactiplantibacillus	Oscypek	0	0	0	0	0	-3	-1.5	-0.5	-1.66667	1.25831	0.373333	0.444	0.329333	0.382222	0.0578478	-3	-1.66667
	190	Lactobacillus	kefir	-4			-4		-3			-3		0.245333			0.245333		-7	-7
	191	Lactobacillus	kefir	0	-0.5		-0.25	0.353553	-0.5	-1.5		-1	0.707107	0.180667	0.210667		0.195667	0.0212132	-0.5	-1.25
	192	Latilactobacillus	raw milk	0			0		-4			-4		0.157667			0.157667		-4	-4
	193	Latilactobacillus	sourdough	-0.5			-0.5		-5			-5		0.170667			0.170667		-5.5	-5.5
	194	Lentilactobacillus	kefir	0			0		-3			-3		0.218333			0.218333		-3	-3
	195	Lentilactobacillus	kefir	-0.5			-0.5		-1			-1		0.260667			0.260667		-1.5	-1.5
	196	Lentilactobacillus	kefir	-0.5			-0.5		-3			-3		0.276			0.276		-3.5	-3.5
	197	Lentilactobacillus	kefir	-1			-1		-2			-2		0.272333			0.272333		-3	-3
	198	Lentilactobacillus	kefir	-1			-1		-2			-2		0.231			0.231		-3	-3
	199	Lentilactobacillus	kefir	-1			-1		-2			-2		0.282			0.282		-3	-3
	200	Lentilactobacillus	kefir	-0.5			-0.5		-1.5			-1.5		0.248			0.248		-2	-2
	201	Lentilactobacillus	kefir	-0.5			-0.5		-1			-1		0.251333			0.251333		-1.5	-1.5
	202	Lentilactobacillus	kefir	-0.5	0		-0.25	0.353553	-3	-2.75		-2.875	0.176777	0.349	0.460333		0.404667	0.0787246	-3.5	-3.125
	203	Lentilactobacillus	kefir	-1	0		-0.5	0.707107	-2.5	-2		-2.25	0.353553	0.358667	0.437		0.397833	0.05539	-3.5	-2.75
	204	Lentilactobacillus	kefir	-0.5			-0.5		-2.5			-2.5		0.265			0.265		-3	-3
	205	Lentilactobacillus	kefir	0	0		0	0	-1	-2.5		-1.75	1.06066	0.275	0.262		0.2685	0.00919239	-1	-1.75
	206	Lentilactobacillus	kefir	0			0		-2.5			-2.5		0.231333			0.231333		-2.5	-2.5
	207	Lentilactobacillus	kefir	0			0		-2			-2		0.253667			0.253667		-2	-2
	208	Lentilactobacillus	kefir	-1			-1		-3.5			-3.5		0.336667			0.336667		-4.5	-4.5
	209	Lentilactobacillus	kefir	-0.5			-0.5		-2			-2		0.244667			0.244667		-2.5	-2.5
	210	Lentilactobacillus	kefir	-1			-1		-3			-3		0.29			0.29		-4	-4
	211	Lentilactobacillus	kefir	0	-0.5		-0.25	0.353553	-2	-1		-1.5	0.707107	0.309333	0.275667		0.2925	0.0238059	-2	-1.75
	212	Lentilactobacillus	kefir	0			0		-2.5			-2.5		0.247			0.247		-2.5	-2.5
	213	Lentilactobacillus	kefir	-0.5			-0.5		-1.5			-1.5		0.213333			0.213333		-2	-2
	214	Lentilactobacillus	kefir	0	0		0	0	0	-1		-0.5	0.707107	0.209333	0.161667		0.1855	0.0337054	0	-0.5
	215	Lentilactobacillus	kefir	-0.5			-0.5		-3.5			-3.5		0.226			0.226		-4	-4
	216	Lentilactobacillus	kefir	0			0		-1			-1		0.260667			0.260667		-1	-1
	217	Lentilactobacillus	kefir	-0.5			-0.5		-3			-3		0.249			0.249		-3.5	-3.5
	218	Lentilactobacillus	kefir	0			0		-3			-3		0.251333			0.251333		-3	-3
	219	Lentilactobacillus	kefir	0	-0.25		-0.125	0.176777	-1.5	-2.5		-2	0.707107	0.257	0.211667		0.234333	0.0320555	-1.5	-2.125
	220	Lentilactobacillus	kefir	0	0		0	0	-2	-1		-1.5	0.707107	0.221333	0.189		0.205167	0.0228631	-2	-1.5
	221	Lentilactobacillus	kefir	-0.5	0		-0.25	0.353553	-1	-3		-2	1.41421	0.265	0.266667		0.265833	0.00117851	-1.5	-2.25
	222	Lentilactobacillus	kefir	0			0		-3.5			-3.5		0.189667			0.189667		-3.5	-3.5
	223	Lentilactobacillus	kefir	-0.5	0		-0.25	0.353553	-2	-2.5		-2.25	0.353553	0.285	0.212333		0.248667	0.0513831	-2.5	-2.5
	224	Lentilactobacillus	kefir	-0.5			-0.5		-3			-3		0.252667			0.252667		-3.5	-3.5
	225	Lentilactobacillus	kefir	-0.5			-0.5		-2.5			-2.5		0.181			0.181		-3	-3
	226	Lentilactobacillus	kefir	-0.5			-0.5		-0.5			-0.5		0.195333			0.195333		-1	-1
	227	Lentilactobacillus	kefir	-0.5			-0.5		-2.5			-2.5		0.243333			0.243333		-3	-3
	228	Lentilactobacillus	kefir	-0.5	-0.5		-0.5	0	-1.5	-2		-1.75	0.353553	0.332	0.265667		0.298833	0.0469047	-2	-2.25
	229	Lentilactobacillus	kefir	-0.5			-0.5		-3			-3		0.28			0.28		-3.5	-3.5
	230	Lentilactobacillus	kefir	-2.5			-2.5		-3			-3		0.253667			0.253667		-5.5	-5.5
	231	Lentilactobacillus	kefir	0			0		-3			-3		0.183667			0.183667		-3	-3
	232	Lentilactobacillus	kefir	0			0		-3			-3		0.315667			0.315667		-3	-3
	233	Lentilactobacillus	kefir	0			0		-3			-3		0.212			0.212		-3	-3
	234	Lentilactobacillus	kefir	0			0		-2			-2		0.214333			0.214333		-2	-2
	235	Lentilactobacillus	kefir	-1			-1		-1			-1		0.168			0.168		-2	-2
	236	Lentilactobacillus	kefir	-1			-1		-1.5			-1.5		0.220667			0.220667		-2.5	-2.5
	237	Lentilactobacillus	kefir	-1			-1		-1			-1		0.238667			0.238667		-2	-2
	238	Lentilactobacillus	kefir	-0.5			-0.5		-1.5			-1.5		0.226333			0.226333		-2	-2
	239	Lentilactobacillus	kefir	-0.5			-0.5		-2			-2		0.251			0.251		-2.5	-2.5
	240	Lentilactobacillus	kefir	-0.5			-0.5		-1			-1		0.224333			0.224333		-1.5	-1.5
	241	Lentilactobacillus	kefir	-1			-1		-2.5			-2.5		0.219333			0.219333		-3.5	-3.5
	242	Lentilactobacillus	kefir	-1	0		-0.5	0.707107	-1	-1		-1	0	0.274	0.176333		0.225167	0.0690608	-2	-1.5
	243	Lentilactobacillus	kefir	-1			-1		-1			-1		0.236333			0.236333		-2	-2
	244	Lentilactobacillus	kefir	-0.5			-0.5		-1			-1		0.224			0.224		-1.5	-1.5
	245	Lentilactobacillus	kefir	0			0		-2			-2		0.193			0.193		-2	-2
	246	Lentilactobacillus	kefir	-0.5	-0.5		-0.5	0	-2.5	-3		-2.75	0.353553	0.211667	0.171333		0.1915	0.02852	-3	-3.25
	247	Lentilactobacillus	kefir	-0.5	0		-0.25	0.353553	-2	-2		-2	0	0.312	0.255333		0.283667	0.0400694	-2.5	-2.25
	248	Lentilactobacillus	kefir	0			0		-2.5			-2.5		0.224667			0.224667		-2.5	-2.5
	249	Lentilactobacillus	kefir	-0.5			-0.5		-1.5			-1.5		0.254333			0.254333		-2	-2
	250	Lentilactobacillus	kefir	0			0		-2.5			-2.5		0.237333			0.237333		-2.5	-2.5
	251	Lentilactobacillus	kefir	0	-0.5		-0.25	0.353553	-2	-3.5		-2.75	1.06066	0.297	0.223667		0.260333	0.0518545	-2	-3
	252	Lentilactobacillus	kefir	0			0		-3			-3		0.250667			0.250667		-3	-3
	253	Lentilactobacillus	kefir	-0.5			-0.5		-3.5			-3.5		0.224333			0.224333		-4	-4
	254	Lentilactobacillus	kefir	0			0		-1			-1		0.222667			0.222667		-1	-1
	255	Lentilactobacillus	kefir	0			0		-1			-1		0.184			0.184		-1	-1
	256	Lentilactobacillus	kefir	0	-1		-0.5	0.707107	-3	-3		-3	0	0.184	0.265333		0.224667	0.0575114	-3	-3.5
	257	Lentilactobacillus	kefir	0			0		-1			-1		0.216667			0.216667		-1	-1
	258	Lentilactobacillus	kefir	0			0		-1			-1		0.215			0.215		-1	-1
	259	Lentilactobacillus	kefir	-1			-1		-1			-1		0.182333			0.182333		-2	-2
	260	Lentilactobacillus	kefir	0			0		-1			-1		0.165333			0.165333		-1	-1
	261	Lentilactobacillus	kefir	0			0		-2			-2		0.155			0.155		-2	-2
	262	Lentilactobacillus	kefir	0			0		-1			-1		0.172667			0.172667		-1	-1
	263	Lentilactobacillus	kefir	0			0		-1			-1		0.179333			0.179333		-1	-1
	264	Lentilactobacillus	kefir	0			0		-2			-2		0.167667			0.167667		-2	-2
	265	Lentilactobacillus	kefir	0			0		-1			-1		0.213			0.213		-1	-1
	266	Lentilactobacillus	kefir	-2			-2		0			0		0.189			0.189		-2	-2
	267	Lentilactobacillus	kefir	-1			-1		-1			-1		0.178			0.178		-2	-2
	268	Lentilactobacillus	kefir	0	0		0	0	-0.5	-1.5		-1	0.707107	0.201333	0.229667		0.2155	0.0200347	-0.5	-1
	269	Lentilactobacillus	kefir	0			0		-1.5			-1.5		0.188333			0.188333		-1.5	-1.5
	270	Lentilactobacillus	Oscypek	0			0		-2			-2		0.241333			0.241333		-2	-2
	271	Levilactobacillus	sourdough	0			0		-2.5			-2.5		0.210333			0.210333		-2.5	-2.5
	272	Levilactobacillus	sourdough	0			0		-4			-4		0.174667			0.174667		-4	-4
	273	Levilactobacillus	sourdough	0			0		-2.5			-2.5		0.221667			0.221667		-2.5	-2.5
	274	Levilactobacillus	sourdough	0			0		-2			-2		0.172333			0.172333		-2	-2
	275	Levilactobacillus	sourdough	0			0		-1.5			-1.5		0.203			0.203		-1.5	-1.5
	276	Levilactobacillus	sourdough	0			0		-1			-1		0.166667			0.166667		-1	-1
	277	Levilactobacillus	sourdough	0			0		-1.5			-1.5		0.214667			0.214667		-1.5	-1.5
	278	Levilactobacillus	sourdough	-0.5			-0.5		-4.5			-4.5		0.214667			0.214667		-5	-5
	279	Levilactobacillus	sourdough	-0.5			-0.5		-3.5			-3.5		0.224667			0.224667		-4	-4
	280	Levilactobacillus	sourdough	0			0		-3.5			-3.5		0.185333			0.185333		-3.5	-3.5
	281	Levilactobacillus	sourdough	0			0		-4			-4		0.229			0.229		-4	-4
	282	Levilactobacillus	sourdough	0			0		-4			-4		0.186333			0.186333		-4	-4
	283	Levilactobacillus	sourdough	0			0		-2.5			-2.5		0.171333			0.171333		-2.5	-2.5
	284	Levilactobacillus	sourdough	0			0		-3			-3		0.180667			0.180667		-3	-3
	285	Levilactobacillus	sourdough	0			0		-4			-4		0.206333			0.206333		-4	-4
	286	Levilactobacillus	sourdough	0			0		-2.5			-2.5		0.190333			0.190333		-2.5	-2.5
	287	Levilactobacillus	sourdough	0			0		-3.5			-3.5		0.163333			0.163333		-3.5	-3.5
	288	Levilactobacillus	sourdough	0			0		-2			-2		0.168			0.168		-2	-2
	289	Levilactobacillus	sourdough	0			0		-4			-4		0.203667			0.203667		-4	-4
	290	Levilactobacillus	sourdough	-0.5			-0.5		-3.5			-3.5		0.252333			0.252333		-4	-4
	291	Levilactobacillus	sourdough	0			0		-2			-2		0.178			0.178		-2	-2
	292	Levilactobacillus	sourdough	0			0		-3			-3		0.157			0.157		-3	-3
	293	Levilactobacillus	sourdough	0	0		0	0	-1.5	-0.5		-1	0.707107	0.18	0.216333		0.198167	0.0256915	-1.5	-1
	294	Levilactobacillus	sourdough	0			0		-1			-1		0.181			0.181		-1	-1
	295	Levilactobacillus	sourdough	0	0		0	0	-2	-1.5		-1.75	0.353553	0.232667	0.262333		0.2475	0.0209775	-2	-1.75
	296	Levilactobacillus	sourdough	0			0		-1.5			-1.5		0.175667			0.175667		-1.5	-1.5
	297	Levilactobacillus	sourdough	0	0		0	0	-0.5	-0.5		-0.5	0	0.162667	0.190333		0.1765	0.0195633	-0.5	-0.5
	298	Loigolactobacillus	sourdough	0			0		-4			-4		0.175667			0.175667		-4	-4
	299	Loigolactobacillus	sourdough	0			0		-4			-4		0.156			0.156		-4	-4

## Sheet: Fig. S2 biosafety data
				E-test MIC*									Microdillution test (MIC)*			hemolytic activity
strain no.	Genus	Source	Ab resistant	AM	VA	GM	KM	SM	EM	CM	TC	CL	KM2	CM2	TC2	ß-hemolysis	α-hemolysis
27	Lacticaseibacillus	raw milk	NO	0.25	256	6	128	32	0.064	0.25	0.38	1				NO	NO
33	Lacticaseibacillus	raw milk	NO	0.5	256	8	128	32	0.25	0.25	0.5	3				NO	NO
34	Lacticaseibacillus	raw milk	NO	0.5	256	12	256	32	0.125	0.25	0.75	4	128			NO	YES
41	Lacticaseibacillus	raw milk	NO	0.25	256	3	64	24	0.125	0.094	0.5	4				NO	YES
107	Lactiplantibacillus	raw milk	NO	0.094	256	6	128	48	2	2	12	8				NO	NO
43	Lacticaseibacillus	raw milk	NO	0.25	256	4	64	16	0.094	0.094	0.75	3				NO	YES
46	Lacticaseibacillus	raw milk	NO	0.25	256	4	64	24	0.125	0.125	1	3				NO	YES
111	Lactiplantibacillus	raw milk	NO	0.25	256	3	48	12	1	0.064	32	8				NO	YES
48	Lacticaseibacillus	raw milk	YES	0.5	256	12	256	48	0.25	0.125	0.75	4	256			NO	NO
1	Lacticaseibacillus	raw milk	NO	0.5	256	4	64	32	0.094	0.125	0.5	2				NO	NO
51	Lacticaseibacillus	raw milk	NO	0.5	256	16	256	32	0.25	0.5	0.75	6	128			NO	NO
2	Lactiplantibacillus	raw milk	NO	0.125	256	3	32	24	1	0.094	256	8			16	NO	NO
119	Lactiplantibacillus	raw milk	NO	0.125	256	6	64	48	0.5	0.75	32	4				NO	NO
56	Lacticaseibacillus	raw milk	NO	1	256	8	128	48	0.25	0.25	0.75	4				NO	NO
57	Lacticaseibacillus	raw milk	NO	0.38	256	3	96	32	0.125	0.125	0.5	4				NO	YES
59	Lacticaseibacillus	raw milk	YES	0.75	256	12	256	64	0.125	0.19	0.5	3	256			NO	NO
3	Lactiplantibacillus	raw milk	NO	0.125	256	6	48	24	1	0.047	256	8			32	NO	NO
128	Lactiplantibacillus	raw milk	NO	0.094	256	1.5	48	24	1	1.5	32	8				NO	NO
62	Lacticaseibacillus	raw milk	NO	0.38	256	2	64	24	0.125	0.25	0.5	4				NO	YES
63	Lacticaseibacillus	raw milk	NO	0.19	256	1.5	48	12	0.094	0.094	0.38	2				NO	NO
131	Lactiplantibacillus	raw milk	NO	0.094	256	4	96	128	2	4	96	8			32	NO	NO
4	Lactiplantibacillus	raw milk	NO	0.094	256	2	64	48	1	0.094	32	4				NO	NO
65	Lacticaseibacillus	raw milk	NO	0.5	256	4	64	32	0.19	0.125	0.75	3				NO	NO
136	Lactiplantibacillus	raw milk	NO	0.125	256	2	48	64	1	0.5	24	4				NO	YES
66	Lacticaseibacillus	raw milk	NO	0.75	256	3	64	24	0.25	0.25	0.75	4				NO	NO
139	Lactiplantibacillus	sourdough	YES	0.25	256	4	64	48	1	12	32	4		16		NO	NO
140	Lactiplantibacillus	sourdough	NO	0.19	256	2	64	48	1	0.064	32	4				NO	YES
143	Lactiplantibacillus	sourdough	NO	0.25	256	6	256	64	1	0.094	32	8	128			NO	NO
155	Lactiplantibacillus	sourdough	NO	0.25	256	4	96	64	1	1.5	64	8				NO	NO
293	Levilactobacillus	sourdough	NO	1.5	256	0.5	32	24	0.5	1	12	3				NO	NO
297	Levilactobacillus	sourdough	NO	4	256	12	64	48	0.5	64	ND	8		4	16	NO	NO
164	Lactiplantibacillus	sourdough	NO	0.38	256	4	64	48	1	2	256	4			32	NO	YES
170	Lactiplantibacillus	sourdough	NO	0.25	256	4	96	48	2	0.5	256	6			32	NO	NO
203	Lentilactobacillus	kefir	YES	0.5	256	0.25	16	8	0.064	0.016	32	4			64	NO	NO
205	Lentilactobacillus	kefir	NO	0.25	256	2	6	4	0.064	0.023	8	2				NO	NO
211	Lentilactobacillus	kefir	NO	0.75	256	0.5	12	8	0.094	0.023	16	2				NO	NO
214	Lentilactobacillus	kefir	NO	0.125	256	0.25	16	8	0.094	0.016	32	6			16	NO	NO
221	Lentilactobacillus	kefir	YES	0.5	256	0.5	32	12	0.125	0.016	256	6			256	NO	NO
5	Lactiplantibacillus	Oscypek	NO	0.19	256	4	64	32	1	0.38	32	6				NO	NO
189	Lactiplantibacillus	Oscypek	NO	0.125	256	1.5	64	32	1	0	32	6				NO	NO
cut-off	Lacticaseibacillus			4	n.r.	32	64	64	1	1	4	4	64	1	4
cut-off	Lacticaseibacillus rhamnosus			4	n.r.	16	64	32	1	1	8	4	64	1	8
cut-off	Lactiplantibacillus			2	n.r.	16	64	n.r.	1	2	32	8	64	2	32
cut-off	Lentilactobacillus			2	n.r.	16	32	64	1	1	8	4	32	1	8
cut-off	Levilactobacillus			2	n.r.	16	32	64	1	1	8	4	32	1	8
	cut-off - in accordance with EFSA 2012;10(6):2740
	slighly exceeded break-point (by one dilution step is accepted in accordance with EUCAST guidelines; A difference of ± one log2 MIC step is the normal standard deviation in microbiological MIC determinations performed by agar or broth dilution tests" [Klare et al., 2007])
	largely exceeded break-point
	n.r. - not required
	AM - ampicillin
	VA - vancomycin
	GM - gentamicin
	KM - kanamycin
	SM - streptomycin
	EM - erythromycin
	CM - clindamycin
	TC - tetracycline
	CL - chloramphenicol

## Sheet: Fig. S3 sugar catabolism
Strain no.	Genus	Source	No. of metabolised sugars	control	Glycerol	Erythritol	D-arabinose	L-arabinose	D-ribose	D-xylose	L-xylose	D-adonitol	Methyl-β-D-xylopyranoside	D-galactose	D-glucose	D-fructose	D-mannose	L-sorbose	L-rhamnose	Dulcitol	Inositol	D-mannitol	D-sorbitol	Methyl-α-D-mannopyranoside	Metylo-α-D- glucopyranoside	N-acetyl-glukosamine	Amygdalin	Arbutin	Esculin ferric citrate	Salicin	D-cellobiose	D-maltose	D-lactose (bovine origin)	D-melibiose	D-saccharose	D-trehalose	Inulin	D-melezitose	D-raffinose	starch	glycogen	xylitol	β-gentiobiose	D-turanose	D-Lyxose	D-tagatose	D-fucose	L-fucose	D-arabitol
27	Lacticaseibacillus	raw milk	22		+/-				+					+	+	+	+			+	+/-	+	+		+/-	+	+	+	+	+	+	+	+		+	+	+	+					+/-	+		+
33	Lacticaseibacillus	raw milk	22						+					+	+	+	+	+			+/-	+	+			+	+/-	+	+	+	+	+	+		+	+	+	+					+	+	-/+	+
34	Lacticaseibacillus	raw milk	23						+					+	+	+	+	+			-/+	+	+			+	+	+	+	+	+	+	+		+	+	+	+					+	+	-/+	+
41	Lacticaseibacillus	raw milk	15						+					+	+	+	+					+				+		+	+	-/+		+	+		+/-	+		+						+		+
107	Lactiplantibacillus	raw milk	22					+	+					+	+	+	+					+	+			+	+	+	+	+	+	+	+	+	+	+		+					+	+
43	Lacticaseibacillus	raw milk	16						+					+	+	+	+			+		+	+			+			+/-	+	+	+	+		-/+	+								+		+
46	Lacticaseibacillus	raw milk	15						+					+	+	+	+					+	+		-/+	+				+	+	+	+		-/+	+								+		+
111	Lactiplantibacillus	raw milk	23						+					+	+	+	+					+	+	+		+	+	+	+	+	+	+	+	+	+	+		+	+				+
1	Lacticaseibacillus	raw milk	16						+					+	+	+	+					+				+		+	+	+	+	+	+		-/+	+		+								+
51	Lacticaseibacillus	raw milk	20											+	+	+	+					+	+			+	+	+	+	+	+	+	+		+	+		+					+	+		+
2	Lactiplantibacillus	raw milk	24						+					+	+	+	+					+	+	+		+	+	+	+	+	+	+	+	+	+	+		+	+				+	+
119	Lactiplantibacillus	raw milk	24					+	+					+	+	+	+		+/-			+	+			+	+	+	+	+	+	+	+	+	+	+		+	+				+	+
56	Lacticaseibacillus	raw milk	24						+			+		+	+	+	+	+			-/+	+	+			+		+	+	+	+	+	+		+	+	+	+					+	+		+
57	Lacticaseibacillus	raw milk	21						+					+	+	+	+					+			+	+		+	+	+	+	+	+		+	+	+	+					+	+		+
3	Lactiplantibacillus	raw milk	23						+					+	+	+	+					+	+	+		+	+	+	+	+	+	+	+	+	+	+		+	+				+
128	Lactiplantibacillus	raw milk	19						+					+	+	+	+					+	+			+	+	+	+	+	+	+	+		+	+							+	+
62	Lacticaseibacillus	raw milk	16						+					+	+	+	+					+			+	+			+	+		+	+		+/-	+		+						+		+
63	Lacticaseibacillus	raw milk	23					+	+					+	+	+	+					+	+			+	+	+	+	+	+	+	+	+	+	+		+					+	+		+
131	Lactiplantibacillus	raw milk	22					+	+					+	+	+	+					+	+			+	+	+	+	+	+	+	+	+	+	+		+					+	+
4	Lactiplantibacillus	raw milk	19						+					+	+	+	+					+		+		+	+	+	+	+	+	+	+		+	+		+					+
65	Lacticaseibacillus	raw milk	22						+					+	+	+	+	+				+	+		+/-	+	+	+	+	+	+	+	+		+	+	+						+	+	+/-	+
136	Lactiplantibacillus	raw milk	24					+	+					+	+	+	+		+/-			+	+			+	+	+	+	+	+	+	+	+	+	+		+			+/-		+	+		+
66	Lacticaseibacillus	raw milk	22						+					+	+	+	+					+	+		+/-	+		+	+	+	+	-/+	+		+	+	+	+					+	+		+
140	Lactiplantibacillus	sourdough	24						+					+	+	+	+		+/-			+	+	+	+	+	+	+	+	+	+	+	+	+	+	+		+	+				+	+					-/+
143	Lactiplantibacillus	sourdough	22						+					+	+	+	+					+	+			+	+	+	+	+	+	+	+	+	+	+		+	+				+	+
155	Lactiplantibacillus	sourdough	23						+					+	+	+	+					+		+		+	+	+	+	+	+	+	+	+	+	+	+	+	+				+	+					+/-
293	Levilactobacillus	sourdough	7					+	+	+					+	+									+	+/-						+
297	Levilactobacillus	sourdough	8					+	+	+				+	+	+									+/-	+/-						+		+
164	Lactiplantibacillus	sourdough	20						+					+	+	+	+					+	+			+	+	+	+	+	+	+	+	+	+	+			+				+
170	Lactiplantibacillus	sourdough	22					+	+					+	+	+	+					+		+		+	+	+	+	+	+	+	+	+	+	+		+	+				+						+/-
205	Lentilactobacillus	kefir	6					+	+/-					+	+	+																	+	+
211	Lentilactobacillus	kefir	7					+	+					+	+																	+	+	+
214	Lentilactobacillus	kefir	21						+					+	+	+	+					+	+			+	+	+	+	+	+	+	+	+	+	+		+	+				+
5	Lactiplantibacillus	Oscypek	20					+	+					+	+	+	+					+	+			+	+	+	+	+	+	+	+		+	+							+	+
189	Lactiplantibacillus	Oscypek	20						+					+	+	+	+					+	+			+	+	+	+	+	+	+	+	+	+/-	+		+	+				+						-/+
[truncated: 7 more columns]

## Sheet: Fig. S4 Bioscreen
		strain 33						strain 34						strain 107						strain 46						strain 111						strain 1						strain 51						strain 2
Time	Time [h]	MRS w/o dextrose	MRS glu	MRS RFO	MRS B-GOS	MRS inulin dahlia	MRS inulin chicory	MRS w/o dextrose	MRS glu	MRS RFO	MRS B-GOS	MRS inulin dahlia	MRS inulin chicory	MRS w/o dextrose	MRS glu	MRS RFO	MRS B-GOS	MRS inulin dahlia	MRS inulin chicory	MRS w/o dextrose	MRS glu	MRS RFO	MRS B-GOS	MRS inulin dahlia	MRS inulin chicory	MRS w/o dextrose	MRS glu	MRS RFO	MRS B-GOS	MRS inulin dahlia	MRS inulin chicory	MRS w/o dextrose	MRS glu	MRS RFO	MRS B-GOS	MRS inulin dahlia	MRS inulin chicory	MRS w/o dex	MRS glu	MRS RFO	MRS B-GOS	MRS inulin dahlia	MRS inulin chicory	MRS w/o dextrose	MRS glu	MRS RFO	MRS B-GOS	MRS inulin dahlia	MRS inulin chicory
00:02:21	0	0.149	0.137	0.097	0.12	0.116	0.101	0.117	0.1	0.092	0.084	0.082	0.076	0.138	0.12	0.09	0.103	0.105	0.07	0.141	0.103	0.097	0.082	0.07	0.087	0.099	0.117	0.089	0.1	0.104	0.09	0.131	0.105	0.09	0.077	0.07	0.069	0.13	0.14	0.118	0.116	0.115	0.089	0.103	0.122	0.112	0.076	0.093	0.085
00:17:09	0.25	0.151	0.136	0.104	0.125	0.124	0.108	0.118	0.112	0.102	0.092	0.093	0.088	0.135	0.129	0.092	0.11	0.115	0.074	0.143	0.117	0.108	0.09	0.078	0.094	0.103	0.125	0.104	0.111	0.119	0.104	0.137	0.122	0.103	0.09	0.082	0.084	0.135	0.141	0.12	0.118	0.122	0.093	0.105	0.121	0.121	0.083	0.097	0.089
00:32:10	0.5	0.15	0.144	0.106	0.128	0.129	0.115	0.118	0.122	0.107	0.096	0.097	0.091	0.137	0.13	0.094	0.113	0.116	0.075	0.145	0.121	0.111	0.093	0.086	0.097	0.105	0.108	0.088	0.098	0.105	0.092	0.139	0.113	0.094	0.081	0.073	0.074	0.141	0.136	0.11	0.113	0.115	0.091	0.113	0.127	0.116	0.081	0.092	0.082
00:47:10	0.75	0.151	0.149	0.116	0.137	0.135	0.122	0.119	0.127	0.115	0.104	0.104	0.103	0.139	0.115	0.078	0.094	0.101	0.063	0.145	0.11	0.098	0.083	0.077	0.085	0.104	0.121	0.101	0.109	0.115	0.101	0.138	0.121	0.099	0.088	0.081	0.085	0.141	0.146	0.125	0.127	0.129	0.102	0.113	0.139	0.126	0.091	0.104	0.097
01:02:10	1	0.153	0.148	0.113	0.133	0.135	0.12	0.123	0.125	0.114	0.101	0.101	0.103	0.139	0.15	0.119	0.132	0.136	0.093	0.148	0.14	0.131	0.116	0.113	0.122	0.108	0.137	0.12	0.126	0.132	0.116	0.14	0.138	0.116	0.103	0.096	0.1	0.14	0.144	0.128	0.13	0.131	0.105	0.114	0.142	0.129	0.094	0.11	0.102
01:17:10	1.25	0.156	0.151	0.115	0.136	0.137	0.123	0.123	0.129	0.116	0.105	0.103	0.107	0.136	0.151	0.119	0.132	0.136	0.095	0.145	0.14	0.129	0.119	0.114	0.123	0.105	0.14	0.119	0.128	0.134	0.119	0.139	0.139	0.114	0.102	0.097	0.105	0.14	0.142	0.123	0.127	0.129	0.102	0.114	0.142	0.127	0.091	0.105	0.097
01:32:10	1.5	0.155	0.135	0.101	0.126	0.125	0.108	0.124	0.117	0.104	0.094	0.091	0.095	0.138	0.146	0.109	0.124	0.13	0.089	0.147	0.139	0.125	0.118	0.114	0.12	0.106	0.133	0.113	0.119	0.124	0.111	0.141	0.133	0.108	0.094	0.087	0.095	0.142	0.144	0.124	0.129	0.131	0.104	0.115	0.143	0.127	0.092	0.106	0.099
01:47:10	1.75	0.155	0.145	0.116	0.136	0.134	0.123	0.127	0.126	0.115	0.107	0.104	0.109	0.138	0.143	0.106	0.123	0.129	0.089	0.149	0.139	0.124	0.115	0.112	0.116	0.108	0.13	0.11	0.118	0.125	0.111	0.14	0.131	0.107	0.095	0.089	0.097	0.142	0.146	0.121	0.127	0.132	0.104	0.115	0.141	0.127	0.095	0.108	0.099
02:02:10	2	0.158	0.153	0.124	0.143	0.142	0.128	0.129	0.134	0.124	0.114	0.111	0.117	0.137	0.148	0.119	0.131	0.135	0.095	0.147	0.143	0.13	0.123	0.119	0.124	0.107	0.141	0.125	0.131	0.136	0.123	0.141	0.143	0.118	0.107	0.102	0.111	0.144	0.162	0.137	0.144	0.147	0.121	0.116	0.154	0.139	0.109	0.123	0.119
02:17:09	2.25	0.135	0.108	0.103	0.137	0.135	0.127	0.118	0.113	0.114	0.118	0.128	0.137	0.132	0.079	0.101	0.089	0.104	0.05	0.152	0.099	0.089	0.093	0.1	0.091	0.088	0.074	0.083	0.117	0.108	0.083	0.134	0.087	0.088	0.074	0.08	0.095	0.138	0.105	0.091	0.114	0.126	0.088	0.116	0.106	0.105	0.087	0.111	0.11
02:32:09	2.5	0.135	0.119	0.115	0.151	0.152	0.141	0.121	0.125	0.131	0.131	0.139	0.151	0.132	0.102	0.103	0.114	0.131	0.072	0.158	0.128	0.119	0.126	0.132	0.118	0.092	0.071	0.079	0.114	0.104	0.082	0.137	0.084	0.088	0.072	0.082	0.096	0.141	0.103	0.087	0.113	0.122	0.083	0.117	0.104	0.101	0.083	0.106	0.106
02:47:09	2.75	0.135	0.113	0.112	0.146	0.146	0.142	0.125	0.124	0.13	0.131	0.141	0.153	0.131	0.101	0.104	0.114	0.133	0.072	0.161	0.13	0.123	0.126	0.129	0.123	0.096	0.071	0.083	0.113	0.105	0.084	0.137	0.084	0.09	0.073	0.087	0.099	0.143	0.111	0.094	0.119	0.133	0.092	0.119	0.11	0.107	0.09	0.112	0.113
03:02:09	3	0.137	0.11	0.105	0.142	0.142	0.138	0.13	0.126	0.13	0.13	0.141	0.157	0.132	0.105	0.106	0.121	0.139	0.075	0.162	0.135	0.128	0.131	0.134	0.127	0.097	0.058	0.072	0.105	0.097	0.076	0.136	0.074	0.085	0.065	0.082	0.088	0.145	0.11	0.096	0.117	0.13	0.088	0.121	0.112	0.109	0.092	0.115	0.115
03:17:09	3.25	0.135	0.123	0.123	0.158	0.157	0.151	0.131	0.14	0.145	0.145	0.154	0.167	0.127	0.075	0.087	0.087	0.105	0.052	0.163	0.105	0.1	0.1	0.102	0.098	0.099	0.082	0.093	0.13	0.119	0.097	0.135	0.095	0.096	0.084	0.105	0.107	0.142	0.106	0.091	0.116	0.124	0.088	0.12	0.11	0.107	0.089	0.111	0.113
03:32:09	3.5	0.136	0.099	0.099	0.135	0.137	0.132	0.135	0.121	0.13	0.13	0.141	0.156	0.131	0.077	0.088	0.095	0.108	0.055	0.166	0.112	0.106	0.108	0.108	0.106	0.102	0.063	0.071	0.106	0.097	0.075	0.135	0.071	0.078	0.065	0.073	0.092	0.145	0.123	0.107	0.128	0.138	0.104	0.122	0.13	0.126	0.105	0.132	0.136
03:47:09	3.75	0.14	0.125	0.123	0.158	0.159	0.154	0.143	0.146	0.153	0.152	0.159	0.172	0.135	0.091	0.095	0.106	0.12	0.063	0.168	0.128	0.12	0.123	0.123	0.118	0.104	0.079	0.09	0.125	0.114	0.094	0.135	0.088	0.09	0.076	0.083	0.101	0.15	0.109	0.095	0.117	0.125	0.091	0.128	0.114	0.113	0.093	0.117	0.121
04:02:09	4	0.142	0.1	0.103	0.136	0.139	0.132	0.149	0.13	0.137	0.137	0.149	0.162	0.134	0.081	0.091	0.102	0.11	0.056	0.171	0.117	0.112	0.114	0.115	0.112	0.108	0.071	0.078	0.113	0.102	0.082	0.135	0.075	0.081	0.068	0.073	0.09	0.15	0.132	0.117	0.139	0.146	0.112	0.132	0.141	0.138	0.115	0.142	0.145
04:17:09	4.25	0.141	0.109	0.109	0.146	0.145	0.137	0.156	0.142	0.152	0.148	0.159	0.174	0.139	0.084	0.091	0.105	0.113	0.06	0.176	0.126	0.118	0.123	0.121	0.118	0.115	0.092	0.101	0.137	0.122	0.103	0.134	0.093	0.095	0.082	0.087	0.105	0.151	0.115	0.102	0.121	0.129	0.099	0.135	0.124	0.121	0.099	0.123	0.124
04:32:10	4.5	0.138	0.106	0.11	0.144	0.144	0.134	0.161	0.146	0.155	0.152	0.163	0.175	0.137	0.078	0.089	0.105	0.107	0.057	0.176	0.114	0.112	0.115	0.114	0.111	0.117	0.082	0.089	0.126	0.112	0.091	0.135	0.078	0.083	0.07	0.076	0.091	0.153	0.14	0.124	0.148	0.156	0.124	0.139	0.156	0.152	0.128	0.158	0.159
04:47:10	4.75	0.141	0.118	0.123	0.156	0.157	0.147	0.173	0.164	0.175	0.17	0.177	0.191	0.142	0.108	0.107	0.124	0.134	0.079	0.18	0.146	0.139	0.143	0.142	0.137	0.125	0.094	0.101	0.137	0.119	0.098	0.138	0.082	0.085	0.073	0.08	0.098	0.157	0.13	0.117	0.139	0.147	0.114	0.147	0.151	0.147	0.124	0.153	0.152
05:02:10	5	0.143	0.113	0.12	0.15	0.153	0.144	0.183	0.167	0.178	0.175	0.184	0.196	0.146	0.081	0.089	0.105	0.108	0.057	0.182	0.115	0.112	0.116	0.115	0.112	0.132	0.106	0.112	0.15	0.129	0.108	0.139	0.086	0.09	0.077	0.084	0.102	0.159	0.122	0.111	0.13	0.138	0.106	0.157	0.147	0.144	0.119	0.147	0.147
05:17:10	5.25	0.144	0.103	0.112	0.142	0.146	0.135	0.194	0.169	0.181	0.174	0.186	0.2	0.149	0.1	0.099	0.12	0.125	0.075	0.184	0.134	0.128	0.131	0.13	0.126	0.137	0.149	0.15	0.193	0.169	0.145	0.137	0.12	0.117	0.102	0.109	0.131	0.162	0.139	0.128	0.151	0.161	0.126	0.165	0.18	0.174	0.146	0.176	0.179
05:32:10	5.5	0.146	0.117	0.126	0.158	0.161	0.151	0.203	0.191	0.206	0.198	0.206	0.218	0.153	0.119	0.114	0.137	0.144	0.096	0.184	0.152	0.146	0.149	0.149	0.143	0.145	0.154	0.155	0.197	0.167	0.146	0.138	0.115	0.114	0.101	0.107	0.127	0.163	0.123	0.107	0.13	0.139	0.109	0.176	0.167	0.16	0.132	0.161	0.163
05:47:09	5.75	0.146	0.112	0.124	0.154	0.156	0.146	0.217	0.196	0.214	0.204	0.214	0.227	0.162	0.085	0.091	0.112	0.11	0.064	0.185	0.106	0.108	0.11	0.109	0.108	0.152	0.165	0.163	0.207	0.172	0.152	0.138	0.117	0.116	0.103	0.109	0.13	0.166	0.147	0.132	0.157	0.166	0.129	0.191	0.207	0.199	0.165	0.198	0.198
06:02:10	6	0.148	0.117	0.13	0.159	0.161	0.151	0.23	0.214	0.23	0.221	0.229	0.237	0.169	0.136	0.124	0.149	0.155	0.108	0.187	0.153	0.15	0.152	0.152	0.148	0.164	0.148	0.137	0.17	0.129	0.114	0.139	0.069	0.079	0.067	0.074	0.087	0.168	0.148	0.133	0.158	0.168	0.132	0.203	0.223	0.213	0.177	0.211	0.211
06:17:09	6.25	0.15	0.107	0.119	0.146	0.15	0.139	0.247	0.217	0.233	0.222	0.23	0.239	0.178	0.115	0.111	0.138	0.135	0.088	0.191	0.123	0.125	0.126	0.124	0.121	0.177	0.188	0.178	0.22	0.168	0.152	0.142	0.103	0.107	0.095	0.1	0.117	0.173	0.134	0.12	0.14	0.15	0.12	0.224	0.216	0.205	0.172	0.2	0.199
06:32:09	6.5	0.152	0.114	0.127	0.157	0.161	0.151	0.262	0.236	0.257	0.242	0.251	0.26	0.186	0.101	0.101	0.126	0.121	0.079	0.174	0.099	0.102	0.107	0.106	0.104	0.193	0.228	0.208	0.258	0.196	0.18	0.141	0.122	0.122	0.108	0.115	0.134	0.175	0.159	0.145	0.17	0.181	0.144	0.24	0.267	0.255	0.216	0.247	0.247
06:47:09	6.75	0.152	0.134	0.149	0.177	0.18	0.169	0.277	0.265	0.287	0.269	0.278	0.284	0.196	0.127	0.116	0.144	0.142	0.097	0.174	0.118	0.118	0.122	0.122	0.118	0.208	0.245	0.216	0.265	0.191	0.176	0.14	0.108	0.111	0.098	0.105	0.12	0.175	0.161	0.148	0.173	0.183	0.145	0.259	0.294	0.278	0.233	0.265	0.264
07:02:09	7	0.155	0.102	0.119	0.144	0.148	0.136	0.298	0.257	0.278	0.261	0.271	0.275	0.207	0.179	0.158	0.192	0.188	0.142	0.177	0.16	0.163	0.164	0.164	0.152	0.228	0.27	0.222	0.268	0.182	0.169	0.147	0.081	0.091	0.076	0.083	0.098	0.181	0.128	0.117	0.137	0.147	0.116	0.29	0.283	0.263	0.223	0.246	0.245
07:17:09	7.25	0.157	0.108	0.127	0.153	0.153	0.141	0.315	0.279	0.298	0.282	0.29	0.292	0.215	0.154	0.134	0.174	0.159	0.115	0.175	0.122	0.124	0.126	0.125	0.119	0.243	0.312	0.249	0.295	0.189	0.178	0.144	0.078	0.09	0.076	0.085	0.094	0.182	0.165	0.154	0.177	0.184	0.147	0.316	0.351	0.326	0.275	0.302	0.301
07:32:09	7.5	0.16	0.137	0.157	0.185	0.188	0.174	0.325	0.32	0.331	0.32	0.319	0.323	0.232	0.187	0.155	0.196	0.185	0.145	0.178	0.146	0.143	0.146	0.146	0.142	0.258	0.373	0.292	0.36	0.224	0.213	0.146	0.108	0.116	0.102	0.11	0.126	0.184	0.147	0.136	0.158	0.169	0.135	0.342	0.365	0.336	0.286	0.307	0.305
07:47:09	7.75	0.161	0.137	0.16	0.19	0.19	0.177	0.333	0.34	0.342	0.339	0.327	0.336	0.246	0.166	0.136	0.184	0.155	0.123	0.178	0.1	0.107	0.111	0.109	0.108	0.266	0.429	0.316	0.405	0.24	0.23	0.15	0.114	0.122	0.11	0.116	0.133	0.186	0.143	0.132	0.151	0.162	0.133	0.368	0.403	0.363	0.312	0.321	0.324
08:02:09	8	0.168	0.137	0.159	0.187	0.188	0.175	0.342	0.358	0.345	0.35	0.33	0.34	0.262	0.24	0.181	0.237	0.216	0.179	0.18	0.159	0.16	0.166	0.163	0.156	0.277	0.5	0.343	0.464	0.258	0.249	0.155	0.131	0.135	0.122	0.127	0.144	0.192	0.153	0.142	0.158	0.172	0.139	0.391	0.452	0.397	0.349	0.345	0.353
08:17:09	8.25	0.169	0.118	0.144	0.171	0.17	0.156	0.348	0.367	0.335	0.344	0.322	0.331	0.279	0.225	0.168	0.236	0.192	0.161	0.182	0.123	0.129	0.135	0.131	0.123	0.283	0.564	0.336	0.48	0.226	0.22	0.156	0.087	0.101	0.088	0.095	0.104	0.192	0.168	0.156	0.178	0.191	0.155	0.405	0.516	0.434	0.397	0.379	0.385
08:32:10	8.5	0.169	0.144	0.173	0.2	0.198	0.186	0.349	0.406	0.359	0.369	0.346	0.359	0.29	0.269	0.19	0.268	0.224	0.192	0.182	0.149	0.151	0.154	0.152	0.148	0.287	0.632	0.373	0.565	0.272	0.263	0.154	0.132	0.139	0.126	0.132	0.148	0.192	0.158	0.15	0.165	0.177	0.148	0.416	0.548	0.453	0.425	0.375	0.384
08:47:10	8.75	0.172	0.147	0.17	0.202	0.2	0.187	0.352	0.43	0.364	0.375	0.353	0.369	0.302	0.295	0.199	0.289	0.236	0.206	0.181	0.149	0.155	0.158	0.155	0.149	0.292	0.698	0.362	0.589	0.244	0.24	0.16	0.098	0.113	0.098	0.104	0.114	0.195	0.154	0.141	0.165	0.177	0.142	0.43	0.616	0.468	0.469	0.388	0.4
09:02:10	9	0.177	0.132	0.16	0.187	0.184	0.17	0.36	0.447	0.355	0.372	0.349	0.37	0.314	0.297	0.193	0.3	0.227	0.197	0.185	0.124	0.136	0.14	0.135	0.124	0.297	0.732	0.388	0.654	0.279	0.273	0.164	0.135	0.144	0.129	0.136	0.15	0.199	0.178	0.166	0.188	0.187	0.166	0.438	0.682	0.502	0.533	0.419	0.434
09:17:10	9.25	0.179	0.145	0.174	0.207	0.201	0.187	0.362	0.478	0.369	0.39	0.369	0.399	0.323	0.347	0.219	0.341	0.262	0.224	0.188	0.148	0.159	0.161	0.157	0.146	0.302	0.769	0.391	0.68	0.27	0.267	0.165	0.125	0.139	0.125	0.131	0.143	0.198	0.148	0.144	0.162	0.172	0.143	0.447	0.703	0.488	0.556	0.391	0.407
09:32:10	9.5	0.187	0.14	0.174	0.203	0.197	0.183	0.369	0.499	0.368	0.395	0.376	0.416	0.334	0.334	0.201	0.332	0.23	0.205	0.193	0.105	0.12	0.128	0.122	0.118	0.306	0.806	0.398	0.712	0.28	0.277	0.17	0.132	0.147	0.133	0.139	0.151	0.204	0.165	0.155	0.179	0.19	0.154	0.446	0.773	0.508	0.606	0.409	0.428
09:47:10	9.75	0.188	0.159	0.191	0.222	0.215	0.201	0.372	0.537	0.385	0.42	0.397	0.447	0.339	0.354	0.208	0.354	0.237	0.211	0.192	0.103	0.122	0.129	0.123	0.118	0.308	0.836	0.403	0.732	0.28	0.279	0.172	0.135	0.151	0.135	0.14	0.154	0.204	0.185	0.176	0.199	0.211	0.172	0.444	0.82	0.528	0.659	0.43	0.447
10:02:10	10	0.193	0.135	0.173	0.201	0.19	0.179	0.375	0.548	0.368	0.422	0.395	0.463	0.347	0.398	0.224	0.396	0.264	0.23	0.198	0.124	0.141	0.144	0.142	0.132	0.313	0.858	0.413	0.751	0.287	0.286	0.178	0.144	0.16	0.146	0.149	0.163	0.209	0.153	0.144	0.163	0.175	0.145	0.444	0.816	0.499	0.667	0.398	0.414
10:17:09	10.25	0.198	0.145	0.184	0.215	0.203	0.19	0.38	0.581	0.38	0.453	0.418	0.501	0.352	0.419	0.225	0.418	0.262	0.233	0.201	0.115	0.138	0.141	0.136	0.13	0.314	0.878	0.42	0.765	0.293	0.29	0.185	0.148	0.166	0.153	0.156	0.168	0.213	0.157	0.149	0.166	0.18	0.151	0.444	0.837	0.501	0.693	0.403	0.421
10:32:09	10.5	0.202	0.156	0.196	0.23	0.217	0.202	0.384	0.62	0.393	0.49	0.445	0.545	0.353	0.432	0.22	0.435	0.255	0.227	0.201	0.106	0.131	0.134	0.133	0.125	0.317	0.887	0.419	0.771	0.292	0.29	0.186	0.15	0.169	0.155	0.159	0.17	0.212	0.191	0.181	0.204	0.218	0.178	0.44	0.88	0.533	0.738	0.438	0.458
10:47:09	10.75	0.207	0.177	0.216	0.252	0.236	0.223	0.389	0.661	0.41	0.537	0.478	0.587	0.353	0.453	0.222	0.459	0.263	0.234	0.204	0.112	0.141	0.142	0.143	0.133	0.317	0.907	0.406	0.757	0.264	0.264	0.192	0.12	0.147	0.134	0.138	0.138	0.215	0.194	0.182	0.207	0.22	0.182	0.441	0.889	0.532	0.753	0.437	0.456
11:02:09	11	0.21	0.153	0.199	0.234	0.216	0.203	0.391	0.683	0.395	0.567	0.492	0.612	0.352	0.481	0.233	0.493	0.28	0.246	0.202	0.133	0.158	0.157	0.156	0.145	0.318	0.916	0.408	0.765	0.263	0.263	0.197	0.121	0.15	0.137	0.142	0.145	0.217	0.185	0.175	0.194	0.209	0.173	0.44	0.889	0.521	0.759	0.427	0.443
11:17:09	11.25	0.219	0.187	0.234	0.274	0.254	0.239	0.397	0.736	0.427	0.629	0.537	0.665	0.358	0.501	0.239	0.52	0.292	0.257	0.207	0.142	0.169	0.166	0.17	0.157	0.319	0.922	0.411	0.771	0.266	0.268	0.205	0.128	0.16	0.146	0.15	0.152	0.22	0.191	0.181	0.202	0.214	0.179	0.441	0.888	0.525	0.77	0.431	0.447
11:32:09	11.5	0.221	0.161	0.212	0.249	0.227	0.212	0.401	0.76	0.409	0.668	0.556	0.691	0.357	0.501	0.231	0.524	0.281	0.246	0.208	0.131	0.16	0.155	0.159	0.148	0.322	0.924	0.412	0.773	0.265	0.266	0.212	0.131	0.164	0.152	0.154	0.154	0.222	0.189	0.181	0.201	0.213	0.178	0.442	0.892	0.526	0.774	0.427	0.442
11:47:09	11.75	0.228	0.166	0.218	0.258	0.231	0.217	0.407	0.803	0.416	0.716	0.59	0.727	0.359	0.502	0.225	0.525	0.273	0.244	0.208	0.122	0.154	0.148	0.154	0.144	0.322	0.914	0.434	0.8	0.302	0.3	0.218	0.173	0.204	0.19	0.193	0.197	0.226	0.197	0.189	0.209	0.222	0.188	0.443	0.896	0.533	0.783	0.437	0.451
12:02:09	12	0.231	0.173	0.227	0.27	0.239	0.225	0.408	0.849	0.426	0.758	0.625	0.765	0.358	0.479	0.21	0.511	0.246	0.226	0.211	0.095	0.132	0.127	0.132	0.128	0.322	0.925	0.414	0.772	0.259	0.263	0.225	0.134	0.177	0.163	0.165	0.159	0.226	0.173	0.165	0.182	0.197	0.168	0.443	0.879	0.513	0.77	0.41	0.429
12:17:09	12.25	0.236	0.188	0.238	0.287	0.249	0.239	0.416	0.896	0.44	0.796	0.663	0.801	0.357	0.494	0.219	0.536	0.266	0.24	0.211	0.115	0.151	0.143	0.154	0.139	0.323	0.924	0.426	0.793	0.288	0.288	0.238	0.167	0.208	0.194	0.196	0.193	0.23	0.204	0.193	0.215	0.232	0.195	0.444	0.904	0.544	0.793	0.441	0.455
12:32:10	12.5	0.242	0.182	0.233	0.287	0.246	0.234	0.421	0.94	0.44	0.829	0.701	0.836	0.359	0.494	0.219	0.54	0.264	0.239	0.215	0.115	0.148	0.141	0.15	0.14	0.325	0.921	0.439	0.806	0.306	0.306	0.246	0.192	0.233	0.217	0.219	0.216	0.234	0.197	0.19	0.211	0.228	0.19	0.443	0.904	0.542	0.791	0.436	0.451
12:47:10	12.75	0.251	0.189	0.238	0.294	0.246	0.238	0.43	0.985	0.449	0.857	0.735	0.863	0.361	0.492	0.218	0.544	0.264	0.241	0.219	0.115	0.149	0.141	0.15	0.14	0.327	0.924	0.44	0.808	0.307	0.305	0.258	0.196	0.243	0.227	0.227	0.222	0.239	0.193	0.187	0.207	0.224	0.187	0.445	0.895	0.536	0.788	0.426	0.443
13:02:10	13	0.253	0.202	0.247	0.308	0.256	0.247	0.432	1.018	0.461	0.88	0.772	0.893	0.36	0.479	0.207	0.53	0.246	0.228	0.217	0.097	0.135	0.127	0.137	0.13	0.326	0.92	0.441	0.808	0.304	0.303	0.262	0.198	0.246	0.237	0.231	0.226	0.237	0.203	0.196	0.216	0.232	0.197	0.441	0.898	0.543	0.79	0.43	0.447
13:17:10	13.25	0.256	0.207	0.244	0.307	0.253	0.245	0.443	1.04	0.465	0.905	0.801	0.916	0.359	0.472	0.205	0.53	0.242	0.225	0.219	0.095	0.133	0.123	0.137	0.129	0.327	0.923	0.442	0.807	0.307	0.306	0.267	0.207	0.253	0.252	0.235	0.229	0.241	0.21	0.203	0.225	0.242	0.203	0.443	0.905	0.554	0.798	0.437	0.453
13:32:10	13.5	0.264	0.227	0.252	0.318	0.261	0.256	0.448	1.06	0.477	0.923	0.835	0.94	0.361	0.495	0.217	0.554	0.268	0.242	0.225	0.125	0.158	0.146	0.16	0.149	0.329	0.92	0.441	0.803	0.303	0.303	0.273	0.211	0.256	0.261	0.236	0.237	0.248	0.209	0.204	0.221	0.239	0.205	0.444	0.897	0.55	0.798	0.432	0.449
13:47:10	13.75	0.265	0.269	0.286	0.36	0.301	0.295	0.453	1.074	0.511	0.947	0.87	0.969	0.359	0.531	0.25	0.6	0.281	0.266	0.223	0.149	0.187	0.173	0.188	0.168	0.328	0.924	0.442	0.804	0.304	0.304	0.275	0.222	0.259	0.268	0.241	0.241	0.247	0.208	0.207	0.229	0.245	0.208	0.442	0.905	0.553	0.8	0.439	0.454
14:02:10	14	0.269	0.259	0.267	0.341	0.279	0.275	0.46	1.08	0.498	0.957	0.89	0.985	0.359	0.486	0.211	0.559	0.251	0.24	0.226	0.12	0.158	0.145	0.16	0.146	0.33	0.928	0.441	0.803	0.302	0.302	0.278	0.231	0.261	0.278	0.241	0.244	0.25	0.212	0.208	0.224	0.242	0.207	0.442	0.895	0.546	0.794	0.427	0.441
14:17:09	14.25	0.271	0.262	0.263	0.345	0.278	0.278	0.464	1.084	0.497	0.97	0.921	1.004	0.358	0.5	0.223	0.579	0.26	0.252	0.227	0.133	0.171	0.157	0.172	0.156	0.331	0.926	0.436	0.791	0.287	0.293	0.282	0.228	0.259	0.278	0.232	0.234	0.255	0.189	0.187	0.201	0.219	0.191	0.444	0.881	0.529	0.778	0.407	0.423
14:32:09	14.5	0.274	0.268	0.266	0.359	0.29	0.294	0.468	1.09	0.501	0.988	0.949	1.024	0.356	0.505	0.222	0.577	0.261	0.256	0.227	0.142	0.177	0.163	0.181	0.168	0.331	0.926	0.448	0.811	0.31	0.311	0.28	0.264	0.276	0.301	0.25	0.254	0.255	0.214	0.208	0.231	0.249	0.21	0.44	0.912	0.554	0.795	0.433	0.447
14:47:09	14.75	0.277	0.302	0.277	0.384	0.306	0.312	0.47	1.094	0.514	0.995	0.973	1.038	0.355	0.519	0.24	0.598	0.271	0.263	0.226	0.146	0.19	0.172	0.189	0.169	0.33	0.926	0.445	0.804	0.304	0.306	0.279	0.27	0.274	0.307	0.247	0.252	0.255	0.217	0.21	0.23	0.245	0.213	0.441	0.89	0.544	0.791	0.427	0.436
15:02:09	15	0.282	0.319	0.278	0.405	0.316	0.33	0.477	1.092	0.514	1.003	0.995	1.048	0.359	0.468	0.203	0.552	0.232	0.227	0.232	0.102	0.147	0.128	0.15	0.139	0.333	0.945	0.428	0.782	0.269	0.275	0.285	0.252	0.251	0.295	0.22	0.219	0.259	0.204	0.2	0.221	0.232	0.202	0.442	0.88	0.535	0.782	0.41	0.423
15:17:09	15.25	0.285	0.336	0.284	0.431	0.328	0.351	0.476	1.097	0.516	1.013	1.018	1.067	0.355	0.518	0.236	0.598	0.269	0.269	0.231	0.155	0.199	0.177	0.199	0.18	0.331	0.93	0.444	0.798	0.299	0.303	0.284	0.294	0.279	0.328	0.247	0.251	0.258	0.214	0.207	0.232	0.246	0.21	0.44	0.9	0.547	0.792	0.424	0.437
15:32:09	15.5	0.289	0.354	0.286	0.464	0.345	0.378	0.481	1.096	0.518	1.02	1.038	1.078	0.357	0.476	0.206	0.56	0.237	0.234	0.237	0.116	0.162	0.139	0.166	0.149	0.332	0.93	0.451	0.81	0.311	0.312	0.289	0.322	0.288	0.352	0.257	0.26	0.263	0.225	0.215	0.239	0.25	0.218	0.444	0.889	0.545	0.792	0.424	0.433
15:47:09	15.75	0.291	0.382	0.293	0.501	0.368	0.409	0.478	1.094	0.522	1.028	1.054	1.082	0.351	0.477	0.205	0.559	0.236	0.234	0.239	0.116	0.166	0.143	0.167	0.152	0.331	0.932	0.452	0.806	0.312	0.312	0.292	0.34	0.293	0.371	0.259	0.263	0.26	0.223	0.217	0.239	0.247	0.216	0.441	0.886	0.541	0.79	0.421	0.429
16:02:09	16	0.294	0.398	0.302	0.55	0.402	0.449	0.48	1.104	0.534	1.03	1.07	1.096	0.353	0.491	0.216	0.576	0.25	0.247	0.239	0.134	0.183	0.157	0.184	0.169	0.331	0.925	0.452	0.806	0.31	0.312	0.289	0.355	0.297	0.387	0.259	0.265	0.259	0.225	0.213	0.242	0.248	0.215	0.441	0.899	0.548	0.795	0.425	0.432
16:17:09	16.25	0.298	0.423	0.303	0.587	0.417	0.476	0.484	1.102	0.527	1.034	1.086	1.106	0.351	0.514	0.235	0.598	0.267	0.264	0.242	0.155	0.209	0.178	0.208	0.186	0.333	0.934	0.445	0.802	0.301	0.303	0.293	0.363	0.295	0.406	0.255	0.259	0.261	0.231	0.219	0.252	0.255	0.221	0.443	0.903	0.553	0.798	0.428	0.438
16:32:10	16.5	0.302	0.469	0.33	0.644	0.465	0.524	0.483	1.104	0.549	1.038	1.096	1.118	0.35	0.477	0.21	0.557	0.236	0.233	0.248	0.118	0.173	0.142	0.175	0.157	0.335	0.928	0.457	0.81	0.317	0.317	0.298	0.393	0.308	0.436	0.268	0.273	0.262	0.233	0.222	0.25	0.256	0.222	0.442	0.896	0.547	0.794	0.424	0.431
16:47:10	16.75	0.307	0.474	0.321	0.674	0.478	0.546	0.485	1.104	0.533	1.034	1.106	1.114	0.352	0.476	0.211	0.561	0.237	0.235	0.247	0.122	0.18	0.147	0.18	0.16	0.334	0.927	0.449	0.801	0.305	0.307	0.3	0.406	0.306	0.457	0.263	0.268	0.263	0.225	0.212	0.244	0.248	0.212	0.443	0.9	0.546	0.787	0.42	0.43
17:02:10	17	0.31	0.5	0.322	0.719	0.511	0.584	0.485	1.102	0.535	1.04	1.121	1.125	0.349	0.513	0.243	0.597	0.267	0.265	0.25	0.157	0.216	0.179	0.215	0.191	0.336	0.931	0.448	0.796	0.301	0.304	0.303	0.43	0.307	0.48	0.262	0.267	0.262	0.232	0.215	0.247	0.25	0.216	0.443	0.9	0.546	0.79	0.421	0.429
17:17:10	17.25	0.311	0.528	0.334	0.757	0.552	0.625	0.485	1.104	0.54	1.038	1.129	1.125	0.348	0.501	0.238	0.589	0.258	0.254	0.248	0.146	0.21	0.169	0.208	0.183	0.332	0.937	0.439	0.787	0.285	0.289	0.302	0.441	0.3	0.502	0.255	0.255	0.259	0.218	0.202	0.231	0.23	0.203	0.439	0.88	0.528	0.781	0.403	0.413
17:32:10	17.5	0.315	0.582	0.349	0.794	0.594	0.666	0.486	1.108	0.55	1.044	1.137	1.129	0.348	0.498	0.242	0.588	0.255	0.249	0.253	0.143	0.209	0.168	0.204	0.181	0.334	0.924	0.456	0.804	0.313	0.314	0.306	0.488	0.325	0.541	0.278	0.285	0.259	0.239	0.22	0.252	0.252	0.219	0.438	0.894	0.542	0.795	0.419	0.426
17:47:10	17.75	0.319	0.589	0.35	0.825	0.632	0.706	0.485	1.106	0.545	1.046	1.145	1.133	0.346	0.512	0.249	0.596	0.265	0.262	0.25	0.157	0.225	0.183	0.223	0.196	0.334	0.932	0.448	0.794	0.3	0.301	0.309	0.504	0.322	0.568	0.273	0.276	0.259	0.238	0.214	0.251	0.249	0.213	0.437	0.9	0.542	0.792	0.42	0.427
18:02:10	18	0.337	0.607	0.352	0.852	0.669	0.745	0.487	1.1	0.541	1.046	1.151	1.135	0.347	0.509	0.253	0.592	0.263	0.259	0.255	0.154	0.224	0.181	0.222	0.195	0.335	0.932	0.444	0.791	0.298	0.301	0.313	0.526	0.326	0.599	0.275	0.274	0.259	0.244	0.222	0.26	0.255	0.22	0.439	0.909	0.548	0.795	0.423	0.431
18:17:09	18.25	0.326	0.649	0.365	0.878	0.713	0.786	0.485	1.102	0.547	1.042	1.158	1.141	0.346	0.516	0.248	0.59	0.263	0.263	0.256	0.156	0.227	0.183	0.225	0.2	0.333	0.934	0.444	0.79	0.298	0.299	0.319	0.555	0.332	0.627	0.277	0.277	0.258	0.241	0.216	0.256	0.247	0.215	0.437	0.89	0.536	0.79	0.411	0.418
18:32:09	18.5	0.331	0.715	0.397	0.904	0.771	0.833	0.489	1.11	0.572	1.05	1.163	1.143	0.348	0.516	0.279	0.597	0.268	0.261	0.259	0.157	0.233	0.186	0.228	0.203	0.335	0.931	0.46	0.806	0.319	0.319	0.324	0.594	0.352	0.662	0.297	0.299	0.259	0.248	0.223	0.255	0.249	0.218	0.44	0.884	0.532	0.791	0.41	0.417
18:47:09	18.75	0.334	0.723	0.397	0.925	0.805	0.868	0.485	1.108	0.566	1.046	1.171	1.143	0.347	0.498	0.257	0.58	0.253	0.254	0.258	0.149	0.223	0.177	0.221	0.201	0.334	0.927	0.457	0.803	0.318	0.318	0.326	0.614	0.362	0.683	0.304	0.304	0.258	0.248	0.22	0.256	0.247	0.218	0.437	0.891	0.533	0.788	0.41	0.417
19:02:09	19	0.338	0.776	0.406	0.944	0.841	0.896	0.486	1.104	0.568	1.046	1.173	1.145	0.342	0.463	0.25	0.542	0.223	0.224	0.257	0.112	0.193	0.145	0.19	0.177	0.333	0.932	0.455	0.802	0.313	0.317	0.332	0.64	0.366	0.703	0.306	0.307	0.255	0.252	0.224	0.26	0.25	0.218	0.434	0.891	0.535	0.792	0.413	0.418
19:17:09	19.25	0.345	0.8	0.421	0.966	0.884	0.934	0.49	1.106	0.575	1.048	1.183	1.153	0.348	0.501	0.253	0.578	0.256	0.26	0.263	0.158	0.232	0.185	0.231	0.213	0.336	0.937	0.452	0.796	0.307	0.308	0.342	0.664	0.368	0.715	0.307	0.305	0.258	0.253	0.223	0.259	0.25	0.219	0.439	0.887	0.53	0.792	0.411	0.415
19:32:09	19.5	0.351	0.849	0.432	0.974	0.917	0.963	0.489	1.112	0.579	1.046	1.183	1.153	0.344	0.507	0.29	0.591	0.265	0.261	0.261	0.159	0.24	0.192	0.236	0.213	0.335	0.941	0.45	0.789	0.3	0.302	0.344	0.687	0.372	0.727	0.309	0.305	0.256	0.256	0.227	0.264	0.252	0.221	0.437	0.893	0.534	0.795	0.415	0.419
19:47:09	19.75	0.354	0.87	0.43	0.993	0.95	0.99	0.488	1.108	0.574	1.05	1.193	1.153	0.348	0.496	0.295	0.581	0.256	0.251	0.264	0.148	0.232	0.184	0.227	0.206	0.337	0.937	0.442	0.779	0.288	0.293	0.352	0.699	0.371	0.733	0.307	0.299	0.256	0.239	0.21	0.244	0.231	0.205	0.437	0.877	0.523	0.781	0.399	0.408
20:02:09	20	0.358	0.892	0.433	1	0.975	1.008	0.485	1.104	0.567	1.044	1.189	1.151	0.342	0.498	0.311	0.584	0.258	0.251	0.262	0.147	0.232	0.184	0.227	0.207	0.335	0.932	0.45	0.791	0.305	0.306	0.353	0.724	0.384	0.745	0.322	0.32	0.256	0.258	0.225	0.265	0.25	0.218	0.435	0.893	0.532	0.793	0.411	0.417
20:17:09	20.25	0.367	0.909	0.435	1.014	1.002	1.03	0.488	1.104	0.566	1.042	1.195	1.151	0.341	0.486	0.319	0.573	0.25	0.241	0.263	0.14	0.226	0.179	0.222	0.203	0.333	0.928	0.454	0.792	0.313	0.313	0.356	0.739	0.391	0.751	0.332	0.331	0.258	0.257	0.223	0.264	0.247	0.215	0.437	0.885	0.528	0.791	0.407	0.412
20:32:10	20.5	0.37	0.919	0.447	1.024	1.035	1.057	0.486	1.102	0.575	1.048	1.196	1.153	0.344	0.496	0.329	0.581	0.257	0.251	0.265	0.146	0.236	0.186	0.228	0.21	0.335	0.927	0.453	0.791	0.308	0.31	0.362	0.743	0.395	0.757	0.334	0.335	0.256	0.262	0.224	0.267	0.252	0.217	0.436	0.899	0.534	0.796	0.414	0.419
20:47:10	20.75	0.376	0.926	0.446	1.032	1.054	1.072	0.489	1.1	0.57	1.042	1.199	1.149	0.344	0.491	0.328	0.577	0.256	0.247	0.267	0.148	0.235	0.19	0.229	0.211	0.337	0.93	0.449	0.781	0.294	0.3	0.366	0.743	0.387	0.755	0.329	0.328	0.256	0.249	0.21	0.255	0.236	0.203	0.437	0.887	0.524	0.782	0.402	0.41
21:02:10	21	0.38	0.928	0.452	1.038	1.082	1.086	0.486	1.106	0.575	1.046	1.197	1.159	0.341	0.49	0.338	0.575	0.256	0.247	0.266	0.145	0.235	0.189	0.227	0.212	0.335	0.927	0.454	0.789	0.308	0.311	0.364	0.749	0.394	0.762	0.337	0.338	0.253	0.248	0.208	0.25	0.233	0.201	0.433	0.883	0.52	0.78	0.398	0.407
21:17:10	21.25	0.383	0.932	0.472	1.044	1.106	1.112	0.487	1.104	0.593	1.046	1.205	1.159	0.341	0.474	0.326	0.555	0.24	0.238	0.267	0.136	0.225	0.18	0.219	0.207	0.336	0.924	0.458	0.795	0.316	0.317	0.366	0.759	0.399	0.769	0.344	0.348	0.253	0.264	0.225	0.267	0.246	0.214	0.435	0.888	0.524	0.79	0.404	0.409
21:32:10	21.5	0.384	0.945	0.473	1.044	1.127	1.131	0.486	1.11	0.594	1.046	1.201	1.159	0.341	0.491	0.348	0.576	0.257	0.249	0.268	0.148	0.241	0.196	0.231	0.215	0.336	0.921	0.456	0.79	0.309	0.313	0.368	0.756	0.4	0.769	0.343	0.349	0.253	0.267	0.226	0.272	0.248	0.214	0.434	0.886	0.524	0.789	0.405	0.408
21:47:10	21.75	0.391	0.947	0.478	1.046	1.139	1.141	0.492	1.108	0.593	1.044	1.203	1.153	0.343	0.491	0.35	0.573	0.257	0.248	0.271	0.151	0.243	0.2	0.234	0.217	0.337	0.933	0.459	0.791	0.312	0.313	0.372	0.764	0.398	0.772	0.342	0.348	0.257	0.27	0.229	0.273	0.246	0.214	0.437	0.886	0.52	0.791	0.406	0.406
22:02:10	22	0.391	0.947	0.481	1.054	1.153	1.151	0.489	1.11	0.597	1.044	1.207	1.153	0.342	0.483	0.351	0.569	0.253	0.247	0.268	0.15	0.241	0.201	0.23	0.216	0.335	0.923	0.455	0.784	0.309	0.311	0.371	0.755	0.401	0.774	0.343	0.346	0.255	0.272	0.227	0.276	0.248	0.217	0.435	0.883	0.521	0.791	0.402	0.406
22:17:09	22.25	0.394	0.948	0.481	1.051	1.171	1.159	0.491	1.102	0.595	1.045	1.206	1.155	0.343	0.496	0.355	0.577	0.262	0.256	0.272	0.162	0.253	0.216	0.245	0.228	0.333	0.935	0.451	0.782	0.303	0.305	0.37	0.755	0.396	0.775	0.339	0.343	0.253	0.274	0.226	0.277	0.247	0.216	0.433	0.889	0.524	0.791	0.406	0.409
22:32:09	22.5	0.394	0.941	0.483	1.052	1.179	1.167	0.488	1.102	0.596	1.038	1.207	1.153	0.338	0.467	0.351	0.547	0.237	0.233	0.271	0.134	0.228	0.192	0.219	0.207	0.335	0.922	0.461	0.793	0.317	0.32	0.37	0.765	0.409	0.783	0.352	0.357	0.253	0.272	0.224	0.273	0.244	0.211	0.435	0.878	0.517	0.784	0.398	0.402
22:47:09	22.75	0.396	0.94	0.486	1.054	1.193	1.173	0.489	1.102	0.599	1.044	1.215	1.157	0.342	0.492	0.358	0.562	0.258	0.257	0.274	0.163	0.255	0.22	0.248	0.233	0.336	0.935	0.453	0.783	0.302	0.304	0.372	0.76	0.396	0.78	0.337	0.344	0.254	0.28	0.229	0.282	0.25	0.217	0.435	0.89	0.521	0.792	0.407	0.406
23:02:09	23	0.397	0.952	0.492	1.048	1.204	1.186	0.491	1.105	0.601	1.04	1.216	1.151	0.34	0.484	0.355	0.566	0.255	0.247	0.274	0.152	0.25	0.217	0.237	0.22	0.336	0.929	0.446	0.772	0.292	0.297	0.372	0.753	0.392	0.777	0.335	0.336	0.254	0.284	0.234	0.289	0.254	0.218	0.435	0.902	0.536	0.793	0.413	0.416
23:17:09	23.25	0.397	0.949	0.493	1.054	1.207	1.185	0.488	1.104	0.603	1.038	1.211	1.155	0.34	0.486	0.356	0.565	0.257	0.248	0.273	0.154	0.252	0.22	0.239	0.221	0.334	0.927	0.449	0.777	0.299	0.303	0.37	0.756	0.396	0.784	0.337	0.342	0.253	0.278	0.223	0.279	0.243	0.21	0.434	0.885	0.52	0.786	0.4	0.403
23:32:09	23.5	0.397	0.953	0.497	1.052	1.215	1.191	0.489	1.108	0.606	1.04	1.215	1.155	0.339	0.49	0.352	0.567	0.263	0.253	0.277	0.159	0.258	0.231	0.245	0.228	0.336	0.936	0.447	0.773	0.295	0.297	0.372	0.757	0.393	0.784	0.332	0.335	0.254	0.282	0.228	0.281	0.244	0.211	0.434	0.879	0.518	0.789	0.399	0.403
23:47:09	23.75	0.398	0.948	0.498	1.056	1.221	1.191	0.49	1.108	0.607	1.044	1.209	1.157	0.34	0.484	0.349	0.563	0.258	0.249	0.278	0.157	0.254	0.231	0.239	0.224	0.336	0.926	0.446	0.764	0.289	0.294	0.373	0.751	0.392	0.784	0.33	0.333	0.253	0.276	0.218	0.277	0.242	0.206	0.435	0.889	0.521	0.784	0.403	0.407
1 day, 0:02:09	24	0.4	0.938	0.498	1.054	1.229	1.199	0.489	1.104	0.605	1.038	1.213	1.155	0.341	0.477	0.342	0.552	0.252	0.244	0.278	0.152	0.249	0.227	0.235	0.22	0.336	0.931	0.443	0.761	0.284	0.288	0.372	0.753	0.387	0.782	0.322	0.322	0.251	0.285	0.225	0.285	0.246	0.211	0.433	0.883	0.518	0.786	0.399	0.403
1 day, 0:17:09	24.25	0.401	0.949	0.507	1.052	1.237	1.199	0.492	1.104	0.611	1.04	1.213	1.155	0.338	0.49	0.34	0.562	0.266	0.254	0.281	0.162	0.262	0.245	0.25	0.229	0.337	0.922	0.454	0.776	0.306	0.308	0.375	0.759	0.404	0.789	0.343	0.349	0.254	0.29	0.228	0.294	0.252	0.215	0.434	0.895	0.526	0.789	0.408	0.411
1 day, 0:32:09	24.5	0.401	0.954	0.507	1.05	1.244	1.205	0.49	1.108	0.611	1.036	1.211	1.149	0.339	0.492	0.332	0.562	0.268	0.255	0.283	0.163	0.264	0.246	0.247	0.228	0.337	0.925	0.46	0.786	0.315	0.316	0.375	0.767	0.407	0.791	0.347	0.355	0.255	0.293	0.23	0.293	0.248	0.215	0.434	0.881	0.518	0.79	0.403	0.405
1 day, 0:47:10	24.75	0.401	0.945	0.509	1.054	1.243	1.207	0.491	1.106	0.61	1.04	1.213	1.153	0.341	0.485	0.329	0.551	0.26	0.252	0.285	0.165	0.264	0.247	0.249	0.232	0.337	0.931	0.445	0.763	0.288	0.293	0.374	0.753	0.391	0.784	0.326	0.33	0.253	0.291	0.226	0.288	0.241	0.209	0.434	0.878	0.514	0.782	0.396	0.399
1 day, 1:02:10	25	0.401	0.952	0.508	1.05	1.246	1.205	0.49	1.109	0.613	1.034	1.213	1.148	0.341	0.498	0.318	0.564	0.276	0.259	0.283	0.171	0.273	0.259	0.256	0.235	0.335	0.923	0.456	0.78	0.31	0.311	0.371	0.762	0.404	0.791	0.345	0.351	0.25	0.297	0.23	0.295	0.248	0.216	0.432	0.89	0.52	0.789	0.406	0.409
1 day, 1:17:10	25.25	0.402	0.952	0.512	1.052	1.254	1.205	0.489	1.104	0.613	1.036	1.215	1.147	0.336	0.489	0.308	0.556	0.27	0.256	0.286	0.166	0.268	0.257	0.252	0.23	0.336	0.927	0.444	0.76	0.285	0.288	0.373	0.75	0.391	0.783	0.327	0.328	0.251	0.303	0.232	0.304	0.255	0.219	0.434	0.903	0.529	0.796	0.413	0.413
1 day, 1:32:10	25.5	0.404	0.952	0.51	1.054	1.258	1.205	0.49	1.102	0.611	1.034	1.211	1.145	0.34	0.474	0.305	0.536	0.256	0.247	0.289	0.159	0.261	0.248	0.244	0.224	0.337	0.916	0.459	0.777	0.31	0.312	0.375	0.759	0.407	0.789	0.344	0.349	0.254	0.304	0.233	0.303	0.252	0.217	0.434	0.887	0.521	0.79	0.403	0.406
1 day, 1:47:10	25.75	0.404	0.946	0.513	1.054	1.258	1.209	0.492	1.102	0.614	1.038	1.213	1.145	0.34	0.479	0.289	0.543	0.262	0.249	0.29	0.161	0.264	0.254	0.247	0.226	0.336	0.918	0.455	0.773	0.306	0.308	0.375	0.755	0.408	0.788	0.344	0.348	0.254	0.299	0.226	0.296	0.244	0.211	0.436	0.881	0.515	0.783	0.397	0.399
1 day, 2:02:10	26	0.402	0.95	0.515	1.048	1.256	1.205	0.489	1.102	0.616	1.034	1.209	1.143	0.339	0.49	0.278	0.553	0.279	0.257	0.291	0.171	0.277	0.27	0.257	0.236	0.337	0.92	0.455	0.772	0.305	0.307	0.373	0.755	0.407	0.787	0.343	0.347	0.251	0.299	0.223	0.297	0.245	0.209	0.433	0.882	0.515	0.785	0.397	0.4
1 day, 2:17:09	26.25	0.403	0.954	0.517	1.05	1.266	1.205	0.491	1.104	0.615	1.03	1.209	1.143	0.338	0.494	0.269	0.553	0.282	0.258	0.292	0.172	0.279	0.274	0.257	0.236	0.338	0.923	0.454	0.768	0.302	0.303	0.374	0.754	0.406	0.787	0.341	0.344	0.251	0.296	0.217	0.293	0.239	0.204	0.433	0.886	0.517	0.781	0.401	0.405
1 day, 2:32:09	26.5	0.405	0.941	0.513	1.05	1.268	1.207	0.489	1.102	0.615	1.03	1.209	1.145	0.338	0.468	0.266	0.521	0.261	0.24	0.294	0.155	0.26	0.253	0.24	0.223	0.337	0.913	0.462	0.779	0.315	0.317	0.373	0.761	0.41	0.788	0.347	0.352	0.253	0.306	0.227	0.303	0.245	0.21	0.432	0.883	0.516	0.785	0.397	0.399
1 day, 2:47:09	26.75	0.405	0.949	0.52	1.046	1.265	1.211	0.494	1.108	0.616	1.027	1.209	1.138	0.339	0.453	0.252	0.507	0.247	0.229	0.294	0.139	0.249	0.244	0.229	0.212	0.336	0.914	0.462	0.778	0.316	0.317	0.374	0.759	0.415	0.788	0.35	0.358	0.252	0.296	0.215	0.293	0.232	0.201	0.434	0.88	0.514	0.778	0.394	0.4
1 day, 3:02:09	27	0.405	0.947	0.518	1.048	1.266	1.205	0.491	1.11	0.615	1.03	1.211	1.137	0.339	0.452	0.236	0.51	0.25	0.231	0.296	0.142	0.252	0.249	0.23	0.214	0.337	0.918	0.462	0.778	0.315	0.317	0.372	0.76	0.413	0.785	0.351	0.356	0.25	0.297	0.212	0.293	0.232	0.2	0.43	0.879	0.508	0.774	0.395	0.399
1 day, 3:17:09	27.25	0.404	0.947	0.522	1.046	1.274	1.207	0.49	1.108	0.62	1.032	1.207	1.143	0.335	0.455	0.228	0.506	0.257	0.23	0.297	0.144	0.255	0.255	0.231	0.216	0.335	0.916	0.463	0.776	0.313	0.315	0.371	0.762	0.409	0.783	0.346	0.351	0.25	0.315	0.233	0.313	0.248	0.215	0.429	0.888	0.517	0.785	0.401	0.403
1 day, 3:32:09	27.5	0.406	0.947	0.525	1.046	1.268	1.207	0.489	1.108	0.621	1.028	1.209	1.137	0.336	0.459	0.216	0.512	0.264	0.237	0.298	0.15	0.262	0.263	0.238	0.219	0.337	0.913	0.462	0.778	0.317	0.318	0.371	0.758	0.418	0.787	0.352	0.36	0.251	0.32	0.231	0.315	0.253	0.218	0.431	0.894	0.523	0.793	0.405	0.405
1 day, 3:47:09	27.75	0.403	0.95	0.528	1.048	1.27	1.213	0.489	1.104	0.621	1.026	1.205	1.137	0.336	0.482	0.2	0.539	0.28	0.254	0.299	0.173	0.284	0.292	0.259	0.236	0.335	0.918	0.46	0.774	0.311	0.314	0.374	0.761	0.409	0.782	0.347	0.353	0.25	0.316	0.228	0.311	0.247	0.212	0.429	0.887	0.516	0.787	0.398	0.399
1 day, 4:02:09	28	0.405	0.948	0.523	1.046	1.272	1.207	0.491	1.108	0.62	1.022	1.209	1.133	0.339	0.445	0.195	0.496	0.259	0.225	0.3	0.14	0.254	0.263	0.229	0.211	0.336	0.914	0.462	0.774	0.315	0.316	0.373	0.759	0.413	0.784	0.348	0.353	0.251	0.317	0.225	0.31	0.245	0.212	0.432	0.881	0.511	0.782	0.397	0.397
1 day, 4:17:09	28.25	0.404	0.948	0.526	1.044	1.272	1.209	0.492	1.102	0.622	1.022	1.201	1.131	0.337	0.443	0.181	0.493	0.261	0.224	0.303	0.141	0.256	0.268	0.23	0.211	0.338	0.915	0.464	0.774	0.315	0.316	0.374	0.758	0.417	0.785	0.35	0.356	0.252	0.311	0.219	0.307	0.237	0.203	0.431	0.885	0.511	0.778	0.397	0.4
1 day, 4:32:09	28.5	0.405	0.944	0.529	1.048	1.274	1.209	0.489	1.106	0.623	1.026	1.205	1.133	0.336	0.446	0.172	0.494	0.268	0.227	0.303	0.143	0.26	0.279	0.231	0.216	0.337	0.912	0.464	0.776	0.318	0.318	0.372	0.761	0.414	0.784	0.349	0.356	0.251	0.318	0.222	0.312	0.241	0.208	0.429	0.877	0.507	0.78	0.392	0.391
1 day, 4:47:10	28.75	0.403	0.944	0.532	1.05	1.268	1.215	0.49	1.104	0.628	1.026	1.205	1.133	0.334	0.455	0.165	0.499	0.277	0.233	0.3	0.152	0.268	0.291	0.24	0.222	0.334	0.911	0.461	0.775	0.316	0.318	0.372	0.759	0.413	0.783	0.349	0.355	0.25	0.32	0.223	0.309	0.238	0.207	0.429	0.864	0.502	0.776	0.389	0.389
1 day, 5:02:10	29	0.404	0.95	0.536	1.042	1.276	1.211	0.491	1.112	0.629	1.024	1.203	1.135	0.335	0.455	0.148	0.501	0.281	0.232	0.305	0.152	0.269	0.302	0.239	0.221	0.336	0.909	0.465	0.777	0.321	0.319	0.373	0.76	0.419	0.786	0.353	0.361	0.251	0.33	0.231	0.324	0.25	0.216	0.429	0.881	0.515	0.789	0.398	0.399
1 day, 5:17:10	29.25	0.405	0.95	0.536	1.046	1.274	1.209	0.491	1.106	0.629	1.024	1.199	1.131	0.337	0.478	0.148	0.522	0.296	0.254	0.307	0.178	0.293	0.332	0.262	0.244	0.336	0.914	0.461	0.773	0.311	0.313	0.374	0.761	0.411	0.778	0.343	0.351	0.251	0.324	0.223	0.316	0.24	0.208	0.431	0.87	0.502	0.78	0.388	0.386
1 day, 5:32:10	29.5	0.404	0.943	0.52	1.04	1.266	1.197	0.491	1.102	0.613	1.012	1.193	1.125	0.335	0.482	0.124	0.529	0.292	0.25	0.309	0.174	0.291	0.348	0.258	0.236	0.335	0.912	0.462	0.772	0.316	0.316	0.372	0.76	0.413	0.779	0.347	0.355	0.25	0.33	0.226	0.321	0.243	0.211	0.429	0.874	0.508	0.783	0.395	0.394
1 day, 5:47:10	29.75	0.404	0.953	0.539	1.047	1.276	1.207	0.492	1.109	0.634	1.023	1.197	1.13	0.335	0.487	0.121	0.535	0.3	0.26	0.308	0.185	0.302	0.37	0.269	0.246	0.336	0.913	0.458	0.767	0.308	0.31	0.373	0.756	0.412	0.778	0.343	0.35	0.25	0.334	0.231	0.329	0.251	0.215	0.428	0.89	0.517	0.788	0.4	0.4
1 day, 6:02:10	30	0.405	0.947	0.54	1.042	1.272	1.205	0.489	1.114	0.633	1.018	1.197	1.125	0.333	0.466	0.114	0.515	0.315	0.242	0.309	0.181	0.288	0.364	0.254	0.233	0.336	0.904	0.46	0.768	0.316	0.318	0.373	0.755	0.42	0.781	0.351	0.358	0.25	0.333	0.229	0.325	0.249	0.213	0.428	0.882	0.514	0.785	0.398	0.396
1 day, 6:17:09	30.25	0.406	0.951	0.544	1.046	1.276	1.205	0.491	1.114	0.635	1.018	1.195	1.127	0.331	0.474	0.116	0.516	0.344	0.251	0.31	0.179	0.296	0.381	0.263	0.246	0.336	0.914	0.459	0.769	0.312	0.31	0.373	0.757	0.412	0.778	0.343	0.352	0.248	0.335	0.228	0.324	0.245	0.212	0.429	0.88	0.511	0.787	0.396	0.394
1 day, 6:32:09	30.5	0.403	0.952	0.546	1.042	1.278	1.21	0.49	1.11	0.637	1.022	1.195	1.128	0.331	0.472	0.097	0.52	0.33	0.251	0.31	0.175	0.295	0.408	0.26	0.236	0.335	0.91	0.448	0.748	0.286	0.292	0.372	0.746	0.4	0.768	0.329	0.33	0.249	0.33	0.222	0.32	0.237	0.22	0.428	0.871	0.502	0.78	0.387	0.385
1 day, 6:47:09	30.75	0.402	0.951	0.546	1.042	1.276	1.205	0.49	1.112	0.639	1.022	1.197	1.125	0.333	0.49	0.094	0.534	0.272	0.259	0.31	0.19	0.31	0.44	0.275	0.25	0.334	0.91	0.459	0.766	0.308	0.31	0.373	0.757	0.41	0.777	0.344	0.35	0.249	0.339	0.23	0.331	0.247	0.214	0.426	0.882	0.513	0.786	0.397	0.395
1 day, 7:02:09	31	0.405	0.957	0.548	1.046	1.28	1.207	0.492	1.116	0.638	1.016	1.193	1.124	0.337	0.483	0.089	0.528	0.269	0.259	0.313	0.19	0.31	0.459	0.272	0.249	0.337	0.911	0.454	0.759	0.303	0.304	0.374	0.751	0.407	0.775	0.339	0.342	0.249	0.332	0.22	0.321	0.235	0.205	0.427	0.866	0.499	0.776	0.387	0.384
1 day, 7:17:09	31.25	0.406	0.948	0.545	1.046	1.278	1.199	0.494	1.11	0.636	1.016	1.195	1.118	0.336	0.438	0.08	0.479	0.228	0.221	0.313	0.147	0.274	0.434	0.233	0.218	0.335	0.905	0.461	0.767	0.313	0.317	0.374	0.754	0.418	0.776	0.349	0.355	0.251	0.332	0.221	0.325	0.239	0.204	0.428	0.887	0.511	0.78	0.393	0.394
1 day, 7:32:09	31.5	0.406	0.955	0.553	1.044	1.282	1.203	0.492	1.117	0.643	1.018	1.197	1.127	0.335	0.48	0.079	0.523	0.264	0.253	0.313	0.182	0.304	0.504	0.265	0.241	0.337	0.901	0.459	0.762	0.305	0.309	0.374	0.75	0.414	0.776	0.343	0.348	0.25	0.345	0.232	0.337	0.252	0.216	0.428	0.885	0.513	0.788	0.399	0.394
1 day, 7:47:09	31.75	0.405	0.952	0.552	1.044	1.272	1.199	0.494	1.112	0.641	1.014	1.191	1.119	0.333	0.48	0.077	0.524	0.265	0.254	0.315	0.188	0.309	0.534	0.271	0.245	0.337	0.904	0.455	0.758	0.302	0.305	0.374	0.748	0.41	0.771	0.34	0.345	0.251	0.339	0.224	0.332	0.247	0.209	0.428	0.892	0.516	0.786	0.398	0.396
1 day, 8:02:09	32	0.404	0.948	0.553	1.046	1.272	1.195	0.492	1.11	0.641	1.016	1.195	1.124	0.332	0.454	0.073	0.495	0.244	0.235	0.316	0.167	0.291	0.527	0.25	0.232	0.334	0.905	0.46	0.766	0.312	0.312	0.373	0.753	0.415	0.774	0.344	0.351	0.251	0.343	0.226	0.333	0.242	0.21	0.429	0.878	0.506	0.785	0.391	0.386
1 day, 8:17:09	32.25	0.391	0.955	0.557	1.04	1.274	1.195	0.49	1.11	0.644	1.014	1.193	1.122	0.332	0.477	0.075	0.518	0.263	0.25	0.316	0.184	0.309	0.597	0.265	0.241	0.336	0.9	0.453	0.758	0.301	0.302	0.373	0.747	0.412	0.769	0.338	0.343	0.25	0.345	0.228	0.338	0.249	0.213	0.427	0.897	0.518	0.791	0.398	0.395
1 day, 8:32:09	32.5	0.403	0.954	0.555	1.042	1.274	1.199	0.493	1.119	0.645	1.012	1.189	1.119	0.335	0.484	0.076	0.522	0.269	0.26	0.317	0.197	0.32	0.635	0.276	0.254	0.336	0.903	0.455	0.758	0.303	0.306	0.372	0.747	0.413	0.771	0.34	0.345	0.248	0.329	0.207	0.318	0.225	0.194	0.427	0.873	0.502	0.776	0.385	0.386
1 day, 8:47:10	32.75	0.404	0.955	0.559	1.038	1.272	1.201	0.492	1.116	0.648	1.012	1.189	1.121	0.333	0.472	0.075	0.513	0.259	0.249	0.318	0.188	0.311	0.666	0.268	0.243	0.335	0.903	0.449	0.749	0.292	0.297	0.374	0.743	0.407	0.765	0.333	0.337	0.25	0.324	0.203	0.312	0.217	0.189	0.429	0.864	0.496	0.773	0.379	0.38
1 day, 9:02:10	33	0.403	0.958	0.563	1.04	1.272	1.195	0.492	1.121	0.65	1.012	1.185	1.121	0.333	0.475	0.076	0.516	0.263	0.252	0.319	0.189	0.315	0.702	0.267	0.245	0.337	0.899	0.456	0.757	0.305	0.306	0.373	0.75	0.413	0.77	0.342	0.347	0.249	0.331	0.21	0.321	0.224	0.192	0.427	0.877	0.504	0.781	0.385	0.385
1 day, 9:17:10	33.25	0.402	0.949	0.547	1.036	1.264	1.187	0.492	1.11	0.637	1.01	1.183	1.116	0.334	0.478	0.078	0.519	0.263	0.253	0.321	0.19	0.317	0.733	0.269	0.247	0.336	0.904	0.465	0.771	0.317	0.317	0.373	0.758	0.418	0.773	0.347	0.355	0.248	0.348	0.227	0.339	0.241	0.208	0.427	0.873	0.502	0.79	0.386	0.381
1 day, 9:32:10	33.5	0.402	0.948	0.554	1.04	1.27	1.193	0.49	1.119	0.644	1.006	1.185	1.119	0.332	0.471	0.076	0.509	0.258	0.247	0.319	0.189	0.315	0.748	0.266	0.245	0.335	0.89	0.461	0.759	0.308	0.314	0.37	0.75	0.423	0.773	0.347	0.352	0.248	0.334	0.21	0.323	0.227	0.193	0.428	0.879	0.503	0.784	0.387	0.386
1 day, 9:47:10	33.75	0.405	0.954	0.565	1.033	1.271	1.193	0.492	1.115	0.654	1.014	1.186	1.112	0.331	0.477	0.08	0.517	0.261	0.252	0.32	0.196	0.32	0.79	0.271	0.249	0.335	0.903	0.455	0.758	0.302	0.303	0.372	0.751	0.409	0.766	0.334	0.342	0.25	0.353	0.228	0.342	0.243	0.212	0.428	0.874	0.504	0.792	0.385	0.382
1 day, 10:02:10	34	0.402	0.957	0.566	1.034	1.27	1.193	0.491	1.119	0.652	1.01	1.185	1.11	0.332	0.475	0.081	0.514	0.261	0.25	0.324	0.196	0.322	0.819	0.271	0.248	0.336	0.894	0.452	0.749	0.292	0.296	0.372	0.741	0.409	0.763	0.334	0.336	0.25	0.329	0.203	0.318	0.217	0.188	0.432	0.869	0.496	0.78	0.38	0.379
1 day, 10:17:09	34.25	0.402	0.953	0.549	1.024	1.262	1.183	0.492	1.11	0.636	1.002	1.179	1.104	0.33	0.477	0.084	0.516	0.261	0.253	0.32	0.199	0.323	0.84	0.272	0.25	0.335	0.893	0.46	0.764	0.311	0.313	0.37	0.752	0.418	0.77	0.344	0.353	0.25	0.349	0.223	0.338	0.237	0.206	0.429	0.874	0.501	0.793	0.384	0.381
1 day, 10:32:09	34.5	0.402	0.955	0.57	1.034	1.268	1.189	0.492	1.118	0.653	1.01	1.181	1.11	0.332	0.486	0.087	0.521	0.27	0.259	0.323	0.208	0.332	0.868	0.28	0.258	0.336	0.894	0.459	0.761	0.31	0.31	0.371	0.751	0.414	0.768	0.341	0.35	0.248	0.354	0.228	0.344	0.243	0.207	0.428	0.88	0.505	0.801	0.389	0.383
1 day, 10:47:09	34.75	0.403	0.96	0.572	1.034	1.266	1.185	0.492	1.122	0.657	1.004	1.181	1.114	0.334	0.477	0.086	0.511	0.262	0.252	0.327	0.2	0.326	0.888	0.271	0.248	0.338	0.891	0.458	0.759	0.306	0.31	0.374	0.748	0.417	0.767	0.343	0.348	0.25	0.349	0.22	0.341	0.238	0.205	0.429	0.877	0.503	0.795	0.384	0.379
1 day, 11:02:09	35	0.401	0.952	0.568	1.034	1.264	1.185	0.492	1.122	0.654	1.008	1.183	1.112	0.331	0.468	0.083	0.503	0.255	0.247	0.325	0.2	0.324	0.875	0.268	0.25	0.335	0.887	0.463	0.763	0.312	0.313	0.371	0.751	0.423	0.77	0.346	0.355	0.248	0.356	0.226	0.349	0.245	0.211	0.429	0.887	0.509	0.8	0.389	0.385
1 day, 11:17:09	35.25	0.402	0.959	0.573	1.026	1.266	1.187	0.492	1.124	0.658	1.004	1.177	1.104	0.334	0.475	0.09	0.513	0.261	0.251	0.326	0.204	0.328	0.92	0.272	0.249	0.339	0.885	0.458	0.759	0.304	0.307	0.373	0.746	0.418	0.767	0.342	0.346	0.249	0.36	0.23	0.352	0.25	0.215	0.428	0.894	0.512	0.805	0.393	0.388
1 day, 11:32:09	35.5	0.406	0.96	0.576	1.03	1.27	1.183	0.493	1.123	0.66	1.004	1.179	1.104	0.333	0.478	0.092	0.513	0.262	0.252	0.325	0.208	0.332	0.942	0.275	0.251	0.337	0.887	0.458	0.76	0.303	0.307	0.374	0.749	0.416	0.765	0.34	0.347	0.251	0.347	0.217	0.34	0.233	0.2	0.43	0.889	0.508	0.8	0.388	0.385
1 day, 11:47:09	35.75	0.401	0.954	0.558	1.022	1.256	1.173	0.493	1.112	0.643	0.997	1.173	1.102	0.333	0.475	0.091	0.51	0.259	0.25	0.326	0.206	0.331	0.955	0.27	0.25	0.336	0.887	0.462	0.764	0.313	0.315	0.372	0.75	0.418	0.766	0.345	0.353	0.248	0.356	0.223	0.349	0.243	0.207	0.429	0.885	0.506	0.802	0.388	0.381
1 day, 12:02:09	36	0.402	0.96	0.58	1.024	1.268	1.181	0.491	1.123	0.663	1.004	1.177	1.102	0.331	0.476	0.093	0.513	0.261	0.253	0.326	0.212	0.335	0.971	0.272	0.253	0.337	0.886	0.457	0.76	0.304	0.306	0.372	0.747	0.415	0.763	0.34	0.345	0.251	0.343	0.211	0.332	0.224	0.193	0.428	0.884	0.502	0.793	0.382	0.382
1 day, 12:17:09	36.25	0.401	0.96	0.58	1.024	1.264	1.181	0.492	1.121	0.662	1.004	1.177	1.106	0.33	0.477	0.093	0.512	0.261	0.25	0.326	0.211	0.334	0.989	0.273	0.251	0.337	0.885	0.458	0.759	0.308	0.312	0.372	0.749	0.416	0.765	0.341	0.349	0.248	0.358	0.224	0.352	0.244	0.209	0.426	0.899	0.513	0.804	0.391	0.387
1 day, 12:32:09	36.5	0.401	0.956	0.574	1.021	1.261	1.179	0.491	1.123	0.657	0.999	1.169	1.103	0.333	0.437	0.081	0.47	0.224	0.223	0.327	0.184	0.309	0.951	0.243	0.229	0.336	0.88	0.466	0.774	0.319	0.321	0.373	0.754	0.426	0.769	0.351	0.361	0.248	0.361	0.226	0.355	0.245	0.211	0.427	0.895	0.51	0.805	0.386	0.382
1 day, 12:47:10	36.75	0.402	0.958	0.584	1.022	1.264	1.183	0.494	1.125	0.664	1.002	1.169	1.1	0.333	0.469	0.093	0.507	0.257	0.249	0.328	0.216	0.337	1.006	0.271	0.252	0.337	0.887	0.45	0.748	0.29	0.294	0.375	0.741	0.405	0.758	0.328	0.331	0.251	0.36	0.228	0.352	0.243	0.208	0.43	0.885	0.503	0.804	0.383	0.379
1 day, 13:02:10	37	0.402	0.961	0.582	1.02	1.268	1.181	0.493	1.122	0.663	1	1.173	1.1	0.33	0.486	0.099	0.52	0.267	0.259	0.328	0.228	0.346	1.02	0.283	0.26	0.336	0.885	0.463	0.767	0.313	0.315	0.373	0.752	0.418	0.765	0.343	0.35	0.251	0.363	0.227	0.354	0.244	0.208	0.425	0.884	0.501	0.805	0.381	0.376
1 day, 13:17:10	37.25	0.399	0.961	0.586	1.022	1.258	1.179	0.492	1.125	0.665	1	1.169	1.104	0.331	0.477	0.097	0.513	0.263	0.253	0.327	0.226	0.344	1.044	0.277	0.255	0.335	0.881	0.455	0.756	0.303	0.305	0.371	0.745	0.415	0.761	0.338	0.343	0.25	0.363	0.23	0.361	0.249	0.213	0.428	0.903	0.513	0.809	0.387	0.382
1 day, 13:32:10	37.5	0.4	0.961	0.588	1.024	1.264	1.177	0.493	1.123	0.667	1.002	1.173	1.1	0.334	0.483	0.099	0.517	0.267	0.257	0.33	0.235	0.35	1.042	0.282	0.262	0.338	0.882	0.454	0.756	0.298	0.302	0.372	0.744	0.417	0.761	0.338	0.343	0.249	0.358	0.224	0.356	0.245	0.207	0.426	0.904	0.512	0.807	0.389	0.384
1 day, 13:47:10	37.75	0.398	0.961	0.587	1.019	1.263	1.179	0.491	1.124	0.666	0.997	1.168	1.096	0.333	0.472	0.095	0.509	0.258	0.249	0.329	0.229	0.344	1.05	0.275	0.252	0.336	0.886	0.449	0.746	0.286	0.292	0.371	0.739	0.406	0.754	0.327	0.33	0.25	0.349	0.211	0.34	0.227	0.196	0.429	0.884	0.499	0.795	0.378	0.374
1 day, 14:02:10	38	0.399	0.96	0.586	1.022	1.26	1.173	0.489	1.124	0.666	0.998	1.163	1.092	0.331	0.478	0.1	0.516	0.263	0.253	0.329	0.237	0.35	1.064	0.279	0.257	0.336	0.88	0.457	0.759	0.305	0.306	0.371	0.748	0.417	0.761	0.339	0.348	0.248	0.355	0.219	0.349	0.236	0.202	0.425	0.897	0.507	0.801	0.384	0.38
1 day, 14:17:09	38.25	0.398	0.961	0.588	1.014	1.264	1.171	0.493	1.124	0.666	0.998	1.167	1.098	0.33	0.489	0.102	0.52	0.268	0.258	0.331	0.246	0.356	1.062	0.287	0.265	0.336	0.88	0.468	0.774	0.32	0.321	0.372	0.754	0.428	0.769	0.352	0.361	0.249	0.366	0.227	0.36	0.247	0.213	0.427	0.898	0.509	0.812	0.387	0.379
1 day, 14:32:09	38.5	0.396	0.964	0.594	1.02	1.262	1.177	0.489	1.123	0.672	1	1.169	1.098	0.331	0.473	0.097	0.508	0.258	0.252	0.33	0.24	0.349	1.07	0.275	0.255	0.335	0.884	0.461	0.766	0.31	0.311	0.372	0.753	0.418	0.763	0.342	0.35	0.25	0.364	0.229	0.36	0.243	0.21	0.428	0.894	0.505	0.808	0.382	0.376
1 day, 14:47:09	38.75	0.394	0.965	0.593	1.018	1.266	1.175	0.491	1.125	0.672	0.998	1.165	1.096	0.331	0.469	0.095	0.503	0.256	0.247	0.331	0.242	0.35	1.036	0.276	0.255	0.336	0.883	0.455	0.756	0.297	0.303	0.371	0.745	0.413	0.757	0.333	0.341	0.251	0.365	0.229	0.363	0.247	0.212	0.428	0.903	0.51	0.812	0.385	0.377
1 day, 15:02:09	39	0.398	0.965	0.586	1.012	1.258	1.169	0.491	1.123	0.665	0.994	1.157	1.086	0.332	0.455	0.088	0.484	0.242	0.237	0.33	0.236	0.34	1.034	0.255	0.248	0.336	0.881	0.469	0.772	0.32	0.321	0.372	0.757	0.424	0.762	0.347	0.357	0.25	0.367	0.23	0.36	0.243	0.209	0.429	0.89	0.502	0.807	0.379	0.37
1 day, 15:17:09	39.25	0.394	0.962	0.591	1.012	1.258	1.209	0.491	1.12	0.667	0.992	1.161	1.092	0.332	0.452	0.088	0.486	0.241	0.234	0.329	0.237	0.339	1.042	0.261	0.246	0.336	0.874	0.467	0.77	0.319	0.32	0.372	0.752	0.429	0.764	0.351	0.358	0.251	0.368	0.229	0.365	0.248	0.214	0.429	0.899	0.51	0.81	0.385	0.376
1 day, 15:32:09	39.5	0.395	0.965	0.596	1.014	1.26	1.167	0.493	1.121	0.673	0.992	1.161	1.094	0.334	0.47	0.096	0.508	0.258	0.248	0.333	0.256	0.355	1.082	0.278	0.256	0.338	0.878	0.452	0.748	0.292	0.296	0.374	0.74	0.412	0.752	0.331	0.335	0.251	0.362	0.224	0.36	0.243	0.206	0.429	0.91	0.512	0.808	0.386	0.379
1 day, 15:47:09	39.75	0.393	0.965	0.595	1.009	1.253	1.172	0.491	1.123	0.67	0.992	1.16	1.086	0.331	0.477	0.098	0.512	0.258	0.251	0.331	0.261	0.357	1.093	0.279	0.255	0.335	0.876	0.456	0.757	0.303	0.306	0.371	0.746	0.416	0.756	0.337	0.343	0.249	0.361	0.221	0.355	0.236	0.204	0.427	0.888	0.498	0.8	0.373	0.367
1 day, 16:02:09	40	0.393	0.963	0.589	1.004	1.249	1.165	0.491	1.123	0.665	0.986	1.149	1.082	0.331	0.442	0.084	0.474	0.229	0.226	0.332	0.242	0.337	1.042	0.254	0.237	0.336	0.876	0.468	0.77	0.32	0.318	0.372	0.755	0.427	0.762	0.349	0.358	0.248	0.368	0.231	0.366	0.249	0.213	0.427	0.908	0.505	0.811	0.384	0.375
1 day, 16:17:09	40.25	0.393	0.97	0.598	1.01	1.256	1.167	0.489	1.12	0.672	0.991	1.155	1.084	0.331	0.486	0.103	0.519	0.266	0.262	0.333	0.282	0.369	1.092	0.289	0.267	0.338	0.877	0.463	0.764	0.311	0.313	0.373	0.75	0.421	0.759	0.344	0.351	0.25	0.363	0.223	0.359	0.24	0.206	0.429	0.894	0.5	0.803	0.374	0.367
1 day, 16:32:09	40.5	0.393	0.968	0.596	1.008	1.258	1.161	0.492	1.123	0.668	0.991	1.155	1.084	0.332	0.453	0.088	0.486	0.24	0.236	0.333	0.262	0.347	1.052	0.264	0.247	0.336	0.87	0.467	0.77	0.318	0.321	0.373	0.751	0.429	0.763	0.35	0.358	0.249	0.369	0.231	0.366	0.245	0.211	0.429	0.905	0.507	0.812	0.381	0.372
1 day, 16:47:10	40.75	0.391	0.967	0.595	1.006	1.256	1.163	0.491	1.12	0.672	0.987	1.155	1.084	0.33	0.45	0.087	0.487	0.237	0.234	0.331	0.265	0.345	1.052	0.26	0.243	0.335	0.87	0.467	0.769	0.318	0.32	0.37	0.751	0.43	0.764	0.35	0.359	0.248	0.362	0.224	0.356	0.238	0.205	0.428	0.892	0.497	0.8	0.373	0.364
1 day, 17:02:10	41	0.393	0.969	0.599	1.008	1.252	1.209	0.493	1.12	0.674	0.988	1.151	1.084	0.331	0.476	0.097	0.514	0.262	0.257	0.334	0.295	0.369	1.088	0.288	0.264	0.337	0.872	0.457	0.754	0.302	0.306	0.373	0.743	0.422	0.755	0.338	0.344	0.251	0.368	0.227	0.366	0.246	0.209	0.43	0.91	0.509	0.823	0.38	0.372
1 day, 17:17:10	41.25	0.392	0.967	0.597	1.006	1.249	1.157	0.494	1.116	0.669	0.987	1.147	1.076	0.334	0.441	0.083	0.476	0.227	0.227	0.332	0.269	0.341	1.046	0.254	0.239	0.335	0.872	0.466	0.768	0.316	0.317	0.371	0.75	0.429	0.762	0.349	0.356	0.25	0.368	0.229	0.367	0.246	0.208	0.429	0.904	0.505	0.807	0.38	0.371
1 day, 17:32:10	41.5	0.391	0.967	0.597	1.006	1.249	1.157	0.493	1.118	0.668	0.981	1.147	1.076	0.333	0.437	0.08	0.472	0.226	0.226	0.335	0.275	0.34	1.05	0.254	0.237	0.338	0.872	0.468	0.77	0.318	0.32	0.373	0.752	0.43	0.762	0.349	0.357	0.249	0.369	0.231	0.369	0.248	0.215	0.428	0.907	0.507	0.81	0.379	0.37
1 day, 17:47:10	41.75	0.39	0.97	0.607	1.006	1.252	1.163	0.493	1.119	0.678	0.991	1.151	1.084	0.333	0.476	0.095	0.516	0.26	0.253	0.331	0.31	0.367	1.09	0.285	0.26	0.336	0.877	0.458	0.758	0.306	0.306	0.371	0.75	0.419	0.756	0.339	0.34	0.249	0.367	0.227	0.367	0.242	0.209	0.428	0.905	0.504	0.806	0.377	0.368
1 day, 18:02:10	42	0.389	0.969	0.608	1.008	1.254	1.163	0.493	1.122	0.677	0.987	1.147	1.086	0.334	0.469	0.093	0.51	0.257	0.25	0.333	0.313	0.365	1.094	0.281	0.257	0.337	0.878	0.451	0.746	0.291	0.294	0.371	0.74	0.41	0.748	0.327	0.332	0.249	0.37	0.229	0.37	0.247	0.21	0.429	0.905	0.504	0.808	0.375	0.365
1 day, 18:17:10	42.25	0.388	0.969	0.605	1.002	1.252	1.157	0.494	1.119	0.676	0.985	1.149	1.078	0.333	0.465	0.092	0.506	0.253	0.249	0.335	0.317	0.364	1.094	0.278	0.256	0.337	0.873	0.464	0.761	0.31	0.312	0.371	0.75	0.423	0.756	0.341	0.349	0.249	0.368	0.229	0.367	0.242	0.209	0.426	0.9	0.499	0.806	0.372	0.363
1 day, 18:32:09	42.5	0.387	0.97	0.607	1.002	1.247	1.155	0.491	1.117	0.677	0.984	1.145	1.076	0.332	0.482	0.097	0.523	0.267	0.262	0.333	0.338	0.376	1.094	0.292	0.27	0.337	0.876	0.464	0.762	0.312	0.31	0.371	0.749	0.423	0.757	0.342	0.349	0.247	0.368	0.226	0.367	0.24	0.207	0.426	0.896	0.497	0.804	0.369	0.36
1 day, 18:47:09	42.75	0.387	0.973	0.605	1.005	1.252	1.155	0.493	1.117	0.676	0.983	1.143	1.078	0.335	0.465	0.091	0.504	0.254	0.249	0.334	0.337	0.366	1.078	0.284	0.26	0.337	0.868	0.461	0.758	0.307	0.309	0.371	0.746	0.424	0.755	0.342	0.349	0.249	0.365	0.223	0.364	0.239	0.204	0.43	0.94	0.499	0.801	0.369	0.36
1 day, 19:02:09	43	0.385	0.975	0.611	1.004	1.254	1.161	0.494	1.118	0.68	0.988	1.147	1.078	0.332	0.471	0.092	0.51	0.256	0.251	0.332	0.343	0.366	1.094	0.283	0.257	0.335	0.871	0.457	0.75	0.299	0.303	0.37	0.741	0.421	0.752	0.337	0.343	0.249	0.369	0.229	0.373	0.25	0.211	0.428	0.919	0.511	0.813	0.379	0.369
1 day, 19:17:09	43.25	0.387	0.971	0.606	1	1.25	1.153	0.492	1.114	0.676	0.981	1.145	1.074	0.335	0.481	0.097	0.52	0.264	0.259	0.332	0.356	0.373	1.102	0.29	0.265	0.336	0.874	0.461	0.76	0.309	0.309	0.372	0.75	0.421	0.753	0.34	0.346	0.249	0.371	0.23	0.37	0.243	0.212	0.428	0.9	0.499	0.805	0.371	0.36
1 day, 19:32:09	43.5	0.383	0.974	0.593	0.998	1.248	1.151	0.491	1.117	0.674	0.979	1.145	1.074	0.329	0.458	0.086	0.499	0.248	0.246	0.329	0.356	0.363	1.076	0.278	0.257	0.334	0.871	0.452	0.743	0.293	0.296	0.37	0.741	0.414	0.747	0.332	0.337	0.247	0.354	0.212	0.352	0.223	0.195	0.427	0.895	0.494	0.797	0.367	0.359
1 day, 19:47:09	43.75	0.384	0.976	0.61	0.999	1.248	1.155	0.492	1.117	0.68	0.982	1.141	1.074	0.332	0.467	0.091	0.51	0.256	0.251	0.332	0.369	0.369	1.098	0.282	0.26	0.337	0.873	0.453	0.748	0.294	0.297	0.373	0.743	0.412	0.749	0.329	0.335	0.249	0.367	0.226	0.367	0.241	0.208	0.428	0.901	0.496	0.803	0.366	0.356
1 day, 20:02:09	44	0.383	0.975	0.611	0.997	1.249	1.155	0.493	1.114	0.68	0.983	1.145	1.072	0.334	0.467	0.092	0.51	0.255	0.249	0.333	0.378	0.368	1.098	0.284	0.26	0.335	0.873	0.456	0.75	0.3	0.304	0.371	0.746	0.419	0.749	0.336	0.344	0.249	0.363	0.222	0.362	0.235	0.202	0.428	0.908	0.501	0.803	0.371	0.361
1 day, 20:17:09	44.25	0.382	0.975	0.611	0.998	1.246	1.151	0.491	1.114	0.679	0.98	1.143	1.074	0.333	0.472	0.093	0.516	0.259	0.256	0.334	0.392	0.372	1.096	0.29	0.265	0.337	0.866	0.456	0.751	0.298	0.302	0.371	0.743	0.42	0.748	0.336	0.343	0.248	0.371	0.229	0.373	0.249	0.213	0.427	0.923	0.511	0.813	0.377	0.367
1 day, 20:32:09	44.5	0.378	0.973	0.605	0.995	1.24	1.151	0.488	1.114	0.674	0.976	1.139	1.066	0.329	0.464	0.087	0.5	0.25	0.249	0.331	0.399	0.366	1.06	0.282	0.265	0.334	0.869	0.461	0.758	0.311	0.311	0.37	0.752	0.423	0.752	0.34	0.349	0.247	0.369	0.229	0.371	0.243	0.208	0.426	0.906	0.501	0.805	0.368	0.359
1 day, 20:47:09	44.75	0.379	0.975	0.604	0.994	1.246	1.151	0.49	1.112	0.674	0.975	1.139	1.07	0.334	0.466	0.091	0.505	0.255	0.254	0.333	0.416	0.371	1.074	0.288	0.268	0.336	0.894	0.457	0.75	0.301	0.301	0.371	0.748	0.418	0.747	0.335	0.343	0.247	0.37	0.232	0.371	0.243	0.209	0.427	0.908	0.499	0.807	0.368	0.357
1 day, 21:02:09	45	0.378	0.978	0.608	0.993	1.245	1.149	0.49	1.112	0.676	0.979	1.137	1.066	0.332	0.468	0.091	0.514	0.257	0.252	0.331	0.422	0.369	1.098	0.286	0.263	0.335	0.866	0.457	0.75	0.301	0.302	0.369	0.744	0.421	0.748	0.337	0.344	0.246	0.367	0.223	0.369	0.24	0.205	0.425	0.912	0.5	0.804	0.368	0.357
1 day, 21:17:09	45.25	0.376	0.973	0.603	0.991	1.236	1.143	0.489	1.106	0.671	0.975	1.133	1.058	0.331	0.469	0.091	0.507	0.258	0.256	0.329	0.443	0.373	1.064	0.291	0.271	0.333	0.874	0.457	0.746	0.298	0.299	0.368	0.746	0.416	0.746	0.332	0.338	0.246	0.37	0.231	0.371	0.243	0.208	0.425	0.905	0.498	0.805	0.365	0.354
1 day, 21:32:09	45.5	0.378	0.975	0.608	0.991	1.244	1.149	0.489	1.115	0.678	0.975	1.136	1.068	0.332	0.469	0.091	0.511	0.258	0.256	0.332	0.454	0.373	1.073	0.29	0.27	0.335	0.873	0.461	0.758	0.309	0.31	0.37	0.753	0.424	0.751	0.341	0.349	0.248	0.37	0.23	0.372	0.243	0.21	0.426	0.91	0.501	0.807	0.366	0.356
1 day, 21:47:09	45.75	0.376	0.978	0.611	0.99	1.24	1.147	0.488	1.114	0.678	0.977	1.137	1.064	0.333	0.466	0.092	0.51	0.255	0.251	0.328	0.464	0.371	1.088	0.287	0.265	0.335	0.871	0.453	0.742	0.294	0.297	0.367	0.74	0.42	0.742	0.333	0.337	0.245	0.355	0.213	0.353	0.223	0.194	0.425	0.902	0.491	0.795	0.361	0.353
1 day, 22:02:09	46	0.376	0.976	0.61	0.993	1.241	1.151	0.488	1.108	0.678	0.974	1.137	1.064	0.332	0.465	0.09	0.513	0.255	0.251	0.331	0.475	0.37	1.088	0.286	0.264	0.333	0.862	0.456	0.747	0.3	0.303	0.37	0.742	0.424	0.745	0.337	0.343	0.249	0.369	0.231	0.374	0.249	0.211	0.426	0.928	0.509	0.807	0.373	0.363
1 day, 22:17:09	46.25	0.373	0.979	0.613	0.991	1.244	1.151	0.484	1.108	0.681	0.977	1.137	1.066	0.329	0.47	0.091	0.517	0.255	0.25	0.33	0.489	0.37	1.094	0.285	0.263	0.332	0.868	0.456	0.747	0.299	0.302	0.37	0.742	0.418	0.746	0.334	0.341	0.246	0.355	0.213	0.353	0.224	0.193	0.424	0.905	0.494	0.795	0.361	0.353
1 day, 22:32:09	46.5	0.374	0.98	0.609	0.991	1.238	1.149	0.489	1.112	0.677	0.977	1.13	1.06	0.331	0.468	0.092	0.515	0.258	0.255	0.33	0.507	0.372	1.091	0.289	0.266	0.333	0.864	0.459	0.752	0.303	0.306	0.372	0.747	0.424	0.748	0.339	0.348	0.249	0.363	0.221	0.365	0.238	0.199	0.427	0.921	0.504	0.801	0.369	0.359
1 day, 22:47:09	46.75	0.373	0.976	0.614	0.992	1.241	1.151	0.487	1.11	0.68	0.978	1.135	1.068	0.331	0.461	0.09	0.511	0.251	0.249	0.329	0.519	0.366	1.094	0.283	0.262	0.334	0.87	0.447	0.729	0.283	0.288	0.369	0.737	0.41	0.737	0.324	0.326	0.248	0.364	0.222	0.366	0.238	0.201	0.427	0.915	0.502	0.8	0.366	0.357
1 day, 23:02:09	47	0.371	0.978	0.612	0.987	1.24	1.145	0.487	1.108	0.679	0.973	1.129	1.062	0.33	0.477	0.096	0.527	0.26	0.257	0.328	0.541	0.374	1.098	0.291	0.271	0.332	0.864	0.465	0.761	0.315	0.314	0.369	0.752	0.428	0.75	0.343	0.355	0.248	0.365	0.223	0.365	0.235	0.2	0.427	0.903	0.49	0.798	0.357	0.347
1 day, 23:17:09	47.25	0.37	0.976	0.608	0.987	1.235	1.143	0.485	1.11	0.677	0.97	1.131	1.06	0.33	0.434	0.08	0.486	0.223	0.225	0.329	0.543	0.343	1.054	0.261	0.243	0.333	0.866	0.454	0.743	0.296	0.3	0.371	0.743	0.417	0.742	0.331	0.337	0.249	0.37	0.228	0.373	0.245	0.207	0.427	0.914	0.499	0.805	0.365	0.353
1 day, 23:32:09	47.5	0.369	0.973	0.606	0.986	1.233	1.139	0.487	1.106	0.672	0.969	1.124	1.054	0.332	0.44	0.083	0.489	0.229	0.229	0.33	0.565	0.347	1.054	0.263	0.247	0.335	0.862	0.468	0.761	0.317	0.319	0.369	0.751	0.435	0.753	0.348	0.358	0.247	0.367	0.225	0.367	0.238	0.206	0.427	0.914	0.497	0.8	0.359	0.349
1 day, 23:47:09	47.75	0.369	0.976	0.609	0.985	1.238	1.147	0.486	1.106	0.679	0.973	1.133	1.057	0.329	0.468	0.094	0.522	0.255	0.251	0.326	0.592	0.368	1.095	0.286	0.264	0.331	0.86	0.457	0.746	0.3	0.303	0.368	0.743	0.423	0.743	0.336	0.344	0.246	0.369	0.231	0.375	0.247	0.208	0.425	0.928	0.504	0.81	0.368	0.355
2 days, 0:02:09	48	0.366	0.981	0.611	0.982	1.242	1.141	0.486	1.108	0.677	0.972	1.129	1.058	0.331	0.467	0.094	0.522	0.258	0.253	0.326	0.624	0.372	1.082	0.293	0.27	0.332	0.865	0.444	0.714	0.266	0.275	0.369	0.728	0.402	0.729	0.312	0.312	0.248	0.364	0.223	0.365	0.235	0.199	0.425	0.904	0.49	0.8	0.353	0.344
2 days, 0:17:09	48.25	0.369	0.98	0.608	0.986	1.239	1.139	0.488	1.106	0.676	0.967	1.124	1.056	0.334	0.469	0.097	0.526	0.258	0.256	0.328	0.643	0.373	1.088	0.293	0.272	0.334	0.864	0.456	0.742	0.299	0.303	0.372	0.742	0.422	0.742	0.336	0.344	0.249	0.356	0.212	0.355	0.227	0.193	0.427	0.915	0.495	0.793	0.36	0.35
2 days, 0:32:09	48.5	0.366	0.978	0.616	0.983	1.24	1.143	0.486	1.106	0.681	0.969	1.125	1.062	0.334	0.462	0.095	0.524	0.25	0.248	0.328	0.657	0.364	1.096	0.286	0.261	0.334	0.864	0.456	0.744	0.3	0.303	0.37	0.742	0.423	0.744	0.337	0.344	0.246	0.366	0.226	0.369	0.241	0.203	0.425	0.919	0.497	0.802	0.36	0.348
2 days, 0:47:09	48.75	0.365	0.978	0.61	0.98	1.234	1.14	0.486	1.104	0.677	0.968	1.128	1.057	0.334	0.474	0.101	0.53	0.261	0.255	0.331	0.688	0.389	1.094	0.297	0.274	0.334	0.868	0.462	0.748	0.306	0.306	0.37	0.751	0.422	0.746	0.338	0.346	0.249	0.371	0.23	0.372	0.243	0.207	0.428	0.914	0.496	0.798	0.359	0.347
2 days, 1:02:09	49	0.366	0.977	0.612	0.984	1.238	1.143	0.487	1.145	0.679	0.97	1.123	1.058	0.332	0.475	0.102	0.535	0.261	0.261	0.327	0.709	0.375	1.09	0.297	0.276	0.333	0.86	0.467	0.755	0.318	0.318	0.37	0.75	0.432	0.751	0.347	0.356	0.248	0.369	0.228	0.375	0.245	0.207	0.427	0.922	0.5	0.806	0.361	0.349
2 days, 1:17:09	49.25	0.361	0.975	0.609	0.981	1.231	1.141	0.484	1.108	0.675	0.969	1.125	1.052	0.331	0.438	0.088	0.501	0.229	0.229	0.328	0.72	0.346	1.054	0.265	0.249	0.333	0.862	0.469	0.757	0.318	0.318	0.37	0.749	0.433	0.75	0.348	0.359	0.248	0.371	0.23	0.374	0.245	0.207	0.426	0.922	0.499	0.804	0.361	0.349
2 days, 1:32:09	49.5	0.365	0.979	0.607	0.981	1.227	1.141	0.488	1.104	0.674	0.963	1.122	1.054	0.334	0.469	0.101	0.531	0.254	0.249	0.328	0.739	0.366	1.1	0.287	0.264	0.333	0.86	0.465	0.756	0.315	0.315	0.37	0.753	0.429	0.75	0.345	0.354	0.249	0.362	0.22	0.363	0.231	0.199	0.427	0.901	0.485	0.795	0.349	0.339
2 days, 1:47:09	49.75	0.363	0.974	0.607	0.981	1.234	1.137	0.483	1.1	0.67	0.95	1.121	1.052	0.332	0.461	0.097	0.525	0.25	0.251	0.325	0.766	0.365	1.07	0.288	0.269	0.333	0.86	0.467	0.757	0.317	0.317	0.369	0.752	0.432	0.75	0.347	0.357	0.246	0.366	0.228	0.372	0.241	0.205	0.425	0.922	0.497	0.801	0.358	0.346
2 days, 2:02:09	50	0.361	0.981	0.612	0.975	1.236	1.141	0.485	1.102	0.674	0.966	1.123	1.054	0.331	0.467	0.101	0.532	0.258	0.254	0.324	0.78	0.371	1.082	0.295	0.273	0.333	0.863	0.455	0.739	0.299	0.303	0.368	0.744	0.422	0.742	0.336	0.343	0.247	0.359	0.218	0.361	0.23	0.196	0.426	0.913	0.492	0.795	0.355	0.345
2 days, 2:17:09	50.25	0.359	0.977	0.607	0.977	1.229	1.137	0.482	1.104	0.673	0.962	1.119	1.048	0.33	0.462	0.098	0.528	0.251	0.249	0.326	0.787	0.363	1.09	0.287	0.264	0.332	0.863	0.459	0.745	0.305	0.309	0.369	0.746	0.425	0.743	0.339	0.348	0.248	0.365	0.224	0.366	0.235	0.2	0.427	0.91	0.489	0.797	0.351	0.339
2 days, 2:32:09	50.5	0.357	0.982	0.614	0.978	1.229	1.141	0.482	1.108	0.677	0.964	1.122	1.048	0.33	0.47	0.102	0.534	0.254	0.25	0.326	0.799	0.366	1.09	0.288	0.266	0.332	0.862	0.462	0.748	0.309	0.31	0.37	0.749	0.425	0.742	0.34	0.35	0.248	0.364	0.225	0.367	0.236	0.202	0.426	0.907	0.487	0.795	0.349	0.338
2 days, 2:47:09	50.75	0.355	0.981	0.618	0.977	1.229	1.141	0.483	1.106	0.677	0.968	1.121	1.052	0.331	0.462	0.101	0.531	0.251	0.248	0.327	0.815	0.338	1.088	0.286	0.263	0.333	0.864	0.456	0.741	0.302	0.304	0.371	0.745	0.423	0.74	0.336	0.345	0.247	0.367	0.227	0.372	0.242	0.206	0.424	0.923	0.499	0.804	0.358	0.345
2 days, 3:02:09	51	0.355	0.976	0.61	0.975	1.235	1.133	0.482	1.102	0.673	0.963	1.117	1.044	0.333	0.472	0.107	0.54	0.258	0.257	0.325	0.832	0.371	1.096	0.295	0.271	0.331	0.865	0.465	0.751	0.312	0.314	0.369	0.754	0.427	0.746	0.342	0.35	0.245	0.37	0.23	0.374	0.242	0.207	0.424	0.913	0.49	0.801	0.351	0.339
2 days, 3:17:09	51.25	0.353	0.98	0.614	0.978	1.233	1.137	0.482	1.098	0.677	0.966	1.122	1.05	0.331	0.465	0.105	0.533	0.251	0.25	0.324	0.841	0.363	1.096	0.286	0.263	0.331	0.858	0.457	0.739	0.298	0.301	0.369	0.742	0.426	0.739	0.337	0.343	0.247	0.364	0.225	0.37	0.24	0.203	0.425	0.924	0.498	0.8	0.353	0.341
2 days, 3:32:09	51.5	0.353	0.977	0.605	0.97	1.227	1.133	0.481	1.096	0.666	0.958	1.117	1.04	0.333	0.458	0.103	0.53	0.247	0.248	0.324	0.867	0.361	1.05	0.285	0.271	0.331	0.861	0.463	0.751	0.313	0.313	0.369	0.749	0.427	0.744	0.343	0.351	0.246	0.367	0.226	0.369	0.238	0.203	0.424	0.909	0.487	0.797	0.347	0.335
2 days, 3:47:09	51.75	0.352	0.98	0.609	0.974	1.233	1.135	0.482	1.1	0.672	0.96	1.112	1.042	0.331	0.474	0.11	0.544	0.258	0.257	0.324	0.865	0.372	1.084	0.297	0.275	0.332	0.86	0.453	0.735	0.294	0.3	0.368	0.739	0.423	0.738	0.334	0.34	0.245	0.369	0.231	0.375	0.245	0.209	0.422	0.933	0.502	0.805	0.359	0.346
2 days, 4:02:09	52	0.348	0.978	0.619	0.975	1.227	1.137	0.48	1.1	0.675	0.964	1.117	1.05	0.332	0.465	0.108	0.536	0.25	0.249	0.325	0.866	0.362	1.092	0.287	0.264	0.331	0.855	0.456	0.739	0.299	0.303	0.371	0.741	0.426	0.741	0.337	0.345	0.248	0.363	0.224	0.365	0.234	0.198	0.424	0.913	0.488	0.793	0.345	0.335
2 days, 4:17:09	52.25	0.35	0.98	0.612	0.971	1.233	1.137	0.48	1.1	0.67	0.959	1.117	1.044	0.331	0.47	0.109	0.539	0.251	0.252	0.324	0.87	0.363	1.096	0.289	0.267	0.332	0.859	0.456	0.74	0.303	0.306	0.37	0.744	0.423	0.739	0.337	0.347	0.245	0.365	0.226	0.369	0.236	0.203	0.421	0.912	0.487	0.794	0.344	0.333
2 days, 4:32:09	52.5	0.347	0.977	0.615	0.977	1.231	1.135	0.48	1.1	0.675	0.962	1.114	1.046	0.329	0.473	0.109	0.543	0.255	0.251	0.324	0.876	0.365	1.088	0.292	0.268	0.332	0.86	0.459	0.736	0.301	0.304	0.371	0.743	0.423	0.74	0.336	0.346	0.247	0.368	0.228	0.373	0.245	0.208	0.423	0.926	0.498	0.805	0.353	0.342
2 days, 4:47:09	52.75	0.345	0.98	0.611	0.972	1.225	1.135	0.479	1.098	0.672	0.957	1.114	1.044	0.332	0.473	0.11	0.547	0.255	0.256	0.323	0.88	0.368	1.09	0.295	0.273	0.332	0.859	0.454	0.734	0.297	0.3	0.37	0.741	0.424	0.736	0.333	0.341	0.246	0.364	0.225	0.372	0.242	0.204	0.422	0.935	0.499	0.804	0.355	0.343
2 days, 5:02:09	53	0.344	0.974	0.611	0.97	1.227	1.131	0.481	1.094	0.668	0.959	1.114	1.044	0.33	0.443	0.101	0.519	0.229	0.23	0.32	0.883	0.341	1.046	0.267	0.25	0.329	0.861	0.465	0.752	0.316	0.317	0.367	0.751	0.433	0.745	0.346	0.356	0.244	0.367	0.229	0.373	0.241	0.205	0.421	0.921	0.495	0.801	0.35	0.336
2 days, 5:17:09	53.25	0.346	0.979	0.607	0.969	1.221	1.131	0.481	1.096	0.665	0.955	1.108	1.038	0.332	0.452	0.103	0.528	0.236	0.238	0.322	0.888	0.348	1.04	0.273	0.257	0.331	0.853	0.465	0.75	0.317	0.318	0.371	0.749	0.435	0.746	0.346	0.357	0.247	0.368	0.229	0.375	0.242	0.208	0.422	0.926	0.497	0.802	0.351	0.34
2 days, 5:32:09	53.5	0.342	0.984	0.615	0.968	1.227	1.135	0.478	1.1	0.673	0.96	1.11	1.042	0.331	0.472	0.11	0.548	0.253	0.253	0.32	0.887	0.364	1.082	0.291	0.271	0.331	0.858	0.457	0.736	0.302	0.304	0.368	0.745	0.425	0.739	0.336	0.346	0.246	0.366	0.228	0.372	0.243	0.205	0.422	0.929	0.5	0.804	0.353	0.341
2 days, 5:47:09	53.75	0.34	0.977	0.608	0.966	1.227	1.135	0.477	1.096	0.664	0.952	1.11	1.036	0.33	0.461	0.104	0.537	0.243	0.244	0.319	0.893	0.355	1.046	0.281	0.266	0.33	0.854	0.466	0.756	0.314	0.317	0.369	0.751	0.433	0.743	0.346	0.358	0.248	0.364	0.223	0.368	0.237	0.201	0.424	0.915	0.488	0.796	0.344	0.331
2 days, 6:02:09	54	0.341	0.976	0.605	0.966	1.219	1.124	0.479	1.092	0.662	0.95	1.104	1.034	0.329	0.462	0.105	0.537	0.243	0.245	0.319	0.898	0.356	1.046	0.283	0.267	0.331	0.858	0.465	0.751	0.317	0.316	0.371	0.751	0.432	0.744	0.345	0.357	0.248	0.366	0.229	0.373	0.243	0.208	0.425	0.928	0.497	0.801	0.348	0.337
2 days, 6:17:09	54.25	0.34	0.979	0.617	0.968	1.227	1.131	0.478	1.094	0.672	0.958	1.108	1.038	0.329	0.47	0.107	0.543	0.248	0.247	0.318	0.889	0.359	1.076	0.287	0.263	0.331	0.858	0.456	0.733	0.296	0.302	0.369	0.742	0.423	0.736	0.333	0.341	0.247	0.365	0.231	0.374	0.242	0.207	0.423	0.929	0.498	0.802	0.348	0.338
2 days, 6:32:09	54.5	0.336	0.979	0.611	0.964	1.223	1.129	0.476	1.096	0.666	0.953	1.104	1.038	0.33	0.478	0.109	0.557	0.257	0.258	0.319	0.901	0.369	1.036	0.297	0.278	0.332	0.859	0.453	0.732	0.298	0.302	0.369	0.74	0.423	0.736	0.335	0.343	0.245	0.356	0.215	0.358	0.226	0.194	0.423	0.916	0.486	0.792	0.342	0.332
2 days, 6:47:09	54.75	0.336	0.979	0.612	0.965	1.219	1.133	0.476	1.092	0.668	0.951	1.106	1.036	0.328	0.479	0.107	0.555	0.254	0.256	0.315	0.894	0.366	1.074	0.295	0.272	0.329	0.86	0.456	0.738	0.302	0.305	0.368	0.745	0.424	0.737	0.338	0.346	0.245	0.365	0.225	0.368	0.237	0.203	0.421	0.917	0.487	0.796	0.34	0.33
2 days, 7:02:09	55	0.333	0.978	0.607	0.965	1.219	1.127	0.475	1.096	0.662	0.949	1.104	1.032	0.331	0.465	0.103	0.541	0.241	0.243	0.317	0.901	0.353	1.048	0.282	0.265	0.331	0.854	0.466	0.745	0.314	0.318	0.368	0.751	0.434	0.741	0.346	0.359	0.244	0.359	0.218	0.362	0.229	0.196	0.421	0.911	0.482	0.79	0.335	0.325
2 days, 7:17:09	55.25	0.334	0.979	0.614	0.965	1.229	1.133	0.477	1.096	0.669	0.953	1.108	1.036	0.33	0.481	0.108	0.555	0.254	0.254	0.317	0.89	0.365	1.088	0.295	0.274	0.331	0.815	0.46	0.739	0.308	0.309	0.37	0.748	0.428	0.737	0.34	0.35	0.246	0.366	0.228	0.368	0.239	0.205	0.423	0.919	0.485	0.797	0.34	0.33
2 days, 7:32:09	55.5	0.333	0.98	0.612	0.964	1.221	1.127	0.477	1.092	0.665	0.951	1.1	1.03	0.332	0.481	0.107	0.551	0.25	0.249	0.315	0.886	0.36	1.09	0.29	0.266	0.33	0.85	0.459	0.738	0.305	0.307	0.371	0.743	0.431	0.739	0.341	0.351	0.248	0.355	0.216	0.358	0.227	0.197	0.423	0.922	0.488	0.793	0.343	0.333
2 days, 7:47:09	55.75	0.333	0.977	0.606	0.964	1.215	1.127	0.479	1.088	0.661	0.947	1.098	1.03	0.333	0.45	0.099	0.529	0.226	0.229	0.315	0.893	0.34	1.04	0.268	0.251	0.333	0.853	0.465	0.745	0.315	0.317	0.369	0.752	0.436	0.742	0.347	0.357	0.246	0.363	0.227	0.369	0.238	0.203	0.424	0.922	0.489	0.799	0.341	0.329
2 days, 8:02:09	56	0.331	0.979	0.609	0.962	1.223	1.127	0.479	1.092	0.664	0.947	1.102	1.028	0.33	0.467	0.103	0.543	0.239	0.241	0.314	0.898	0.351	1.04	0.28	0.265	0.33	0.853	0.466	0.747	0.316	0.317	0.369	0.752	0.437	0.743	0.346	0.357	0.247	0.366	0.229	0.373	0.242	0.205	0.423	0.926	0.493	0.8	0.343	0.331
2 days, 8:17:09	56.25	0.327	0.981	0.614	0.963	1.227	1.129	0.473	1.09	0.668	0.95	1.1	1.032	0.329	0.489	0.111	0.56	0.254	0.256	0.314	0.89	0.365	1.084	0.296	0.273	0.331	0.86	0.464	0.744	0.311	0.314	0.37	0.753	0.43	0.739	0.342	0.354	0.246	0.363	0.223	0.363	0.234	0.2	0.421	0.911	0.481	0.792	0.335	0.324
2 days, 8:32:09	56.5	0.328	0.983	0.619	0.963	1.226	1.131	0.477	1.094	0.669	0.951	1.103	1.035	0.335	0.474	0.106	0.549	0.242	0.244	0.312	0.89	0.354	1.078	0.286	0.262	0.328	0.858	0.456	0.733	0.302	0.304	0.368	0.744	0.425	0.733	0.337	0.346	0.246	0.366	0.229	0.372	0.243	0.206	0.421	0.931	0.493	0.802	0.344	0.33
2 days, 8:47:09	56.75	0.327	0.982	0.615	0.966	1.227	1.129	0.476	1.094	0.669	0.948	1.1	1.03	0.33	0.484	0.109	0.554	0.249	0.248	0.311	0.89	0.358	1.082	0.289	0.266	0.33	0.855	0.457	0.736	0.304	0.306	0.368	0.744	0.428	0.737	0.339	0.348	0.246	0.362	0.228	0.369	0.239	0.202	0.421	0.921	0.487	0.797	0.339	0.328
2 days, 9:02:09	57	0.327	0.981	0.614	0.964	1.225	1.133	0.476	1.092	0.667	0.946	1.102	1.032	0.331	0.495	0.111	0.563	0.255	0.255	0.313	0.893	0.364	1.078	0.296	0.275	0.331	0.859	0.466	0.747	0.316	0.317	0.369	0.755	0.432	0.739	0.345	0.355	0.245	0.366	0.229	0.37	0.238	0.204	0.421	0.92	0.485	0.795	0.337	0.325
2 days, 9:17:09	57.25	0.323	0.981	0.613	0.964	1.217	1.129	0.476	1.094	0.662	0.948	1.098	1.028	0.331	0.491	0.112	0.563	0.254	0.254	0.311	0.895	0.365	1.078	0.294	0.275	0.33	0.858	0.46	0.737	0.308	0.307	0.368	0.748	0.427	0.738	0.339	0.349	0.244	0.365	0.23	0.37	0.24	0.205	0.418	0.923	0.489	0.799	0.337	0.327
2 days, 9:32:09	57.5	0.321	0.98	0.613	0.965	1.215	1.127	0.472	1.092	0.663	0.947	1.1	1.028	0.33	0.466	0.105	0.544	0.232	0.234	0.309	0.899	0.344	1.038	0.273	0.257	0.33	0.853	0.466	0.741	0.313	0.313	0.367	0.749	0.436	0.74	0.345	0.355	0.244	0.363	0.224	0.367	0.236	0.202	0.42	0.921	0.485	0.794	0.335	0.324
2 days, 9:47:09	57.75	0.322	0.978	0.608	0.956	1.219	1.124	0.475	1.086	0.661	0.941	1.096	1.022	0.332	0.491	0.115	0.563	0.251	0.254	0.309	0.906	0.364	1.05	0.296	0.276	0.33	0.86	0.459	0.736	0.304	0.304	0.367	0.746	0.426	0.735	0.337	0.345	0.245	0.359	0.221	0.362	0.231	0.199	0.42	0.917	0.486	0.79	0.335	0.325
2 days, 10:02:09	58	0.321	0.984	0.613	0.961	1.223	1.125	0.474	1.085	0.663	0.944	1.095	1.026	0.33	0.492	0.113	0.563	0.252	0.251	0.306	0.894	0.362	1.072	0.291	0.271	0.33	0.855	0.464	0.742	0.315	0.315	0.367	0.75	0.433	0.742	0.345	0.354	0.244	0.365	0.229	0.367	0.236	0.204	0.421	0.919	0.484	0.795	0.335	0.324
2 days, 10:17:09	58.25	0.317	0.986	0.613	0.961	1.221	1.123	0.472	1.088	0.663	0.943	1.098	1.026	0.329	0.499	0.115	0.568	0.255	0.254	0.307	0.894	0.366	1.072	0.297	0.276	0.33	0.856	0.46	0.734	0.304	0.308	0.367	0.746	0.428	0.734	0.339	0.348	0.242	0.362	0.224	0.365	0.235	0.201	0.419	0.915	0.482	0.794	0.33	0.321
2 days, 10:32:09	58.5	0.318	0.985	0.615	0.959	1.215	1.124	0.472	1.09	0.662	0.943	1.096	1.026	0.329	0.489	0.114	0.559	0.245	0.246	0.308	0.888	0.356	1.076	0.288	0.266	0.331	0.849	0.461	0.737	0.308	0.311	0.369	0.748	0.435	0.736	0.342	0.354	0.244	0.363	0.225	0.364	0.234	0.201	0.419	0.914	0.482	0.793	0.33	0.319
2 days, 10:47:09	58.75	0.316	0.983	0.615	0.963	1.221	1.127	0.47	1.086	0.662	0.941	1.094	1.024	0.329	0.5	0.117	0.567	0.252	0.252	0.306	0.893	0.364	1.07	0.295	0.274	0.329	0.857	0.463	0.738	0.308	0.309	0.368	0.748	0.431	0.735	0.341	0.353	0.245	0.364	0.228	0.365	0.236	0.203	0.419	0.915	0.482	0.796	0.332	0.319
2 days, 11:02:09	59	0.314	0.988	0.613	0.958	1.215	1.123	0.47	1.09	0.664	0.942	1.096	1.026	0.328	0.502	0.118	0.569	0.253	0.253	0.305	0.897	0.364	1.072	0.294	0.273	0.33	0.857	0.459	0.736	0.306	0.307	0.369	0.748	0.431	0.735	0.339	0.352	0.245	0.362	0.224	0.365	0.234	0.201	0.419	0.917	0.48	0.795	0.329	0.318
2 days, 11:17:09	59.25	0.314	0.98	0.614	0.959	1.215	1.123	0.471	1.086	0.662	0.942	1.094	1.024	0.33	0.499	0.119	0.568	0.25	0.252	0.305	0.893	0.361	1.074	0.294	0.271	0.329	0.858	0.462	0.736	0.31	0.309	0.37	0.75	0.43	0.736	0.342	0.353	0.245	0.362	0.226	0.366	0.237	0.204	0.417	0.922	0.484	0.795	0.331	0.321
2 days, 11:32:09	59.5	0.312	0.987	0.615	0.957	1.213	1.125	0.47	1.086	0.662	0.94	1.092	1.02	0.329	0.505	0.121	0.569	0.252	0.252	0.3	0.892	0.362	1.07	0.293	0.274	0.329	0.855	0.461	0.736	0.307	0.307	0.364	0.748	0.43	0.735	0.34	0.352	0.241	0.363	0.224	0.364	0.234	0.201	0.418	0.914	0.478	0.794	0.326	0.316
2 days, 11:47:09	59.75	0.31	0.984	0.615	0.958	1.219	1.127	0.47	1.088	0.662	0.939	1.09	1.02	0.329	0.506	0.122	0.57	0.252	0.252	0.302	0.895	0.363	1.07	0.295	0.275	0.33	0.855	0.462	0.735	0.308	0.311	0.369	0.75	0.43	0.735	0.342	0.353	0.243	0.363	0.227	0.364	0.235	0.201	0.418	0.914	0.479	0.795	0.33	0.319
2 days, 12:02:09	60	0.308	0.99	0.616	0.958	1.214	1.125	0.469	1.087	0.662	0.938	1.095	1.018	0.328	0.508	0.126	0.572	0.252	0.254	0.299	0.894	0.364	1.068	0.295	0.275	0.329	0.858	0.461	0.734	0.309	0.31	0.365	0.749	0.432	0.734	0.341	0.354	0.242	0.361	0.226	0.365	0.234	0.201	0.418	0.913	0.478	0.792	0.328	0.317
2 days, 12:17:09	60.25	0.309	0.984	0.61	0.959	1.217	1.121	0.469	1.086	0.658	0.936	1.092	1.02	0.329	0.508	0.125	0.571	0.251	0.249	0.298	0.89	0.362	1.071	0.294	0.272	0.327	0.855	0.46	0.735	0.307	0.31	0.365	0.748	0.429	0.733	0.34	0.352	0.241	0.36	0.224	0.364	0.233	0.2	0.417	0.913	0.476	0.792	0.324	0.314
2 days, 12:32:09	60.5	0.308	0.984	0.619	0.958	1.215	1.12	0.468	1.084	0.662	0.94	1.09	1.018	0.327	0.508	0.13	0.57	0.249	0.25	0.296	0.893	0.363	1.07	0.294	0.273	0.326	0.855	0.464	0.739	0.314	0.314	0.364	0.752	0.432	0.736	0.344	0.356	0.241	0.363	0.228	0.368	0.239	0.205	0.418	0.923	0.485	0.797	0.333	0.321
2 days, 12:47:09	60.75	0.307	0.983	0.611	0.955	1.213	1.121	0.468	1.084	0.659	0.937	1.094	1.018	0.327	0.511	0.127	0.567	0.247	0.246	0.297	0.885	0.356	1.072	0.288	0.267	0.326	0.852	0.464	0.736	0.311	0.313	0.367	0.75	0.432	0.736	0.345	0.354	0.245	0.364	0.227	0.367	0.237	0.202	0.417	0.922	0.481	0.793	0.328	0.318
2 days, 13:02:09	61	0.303	0.984	0.611	0.955	1.213	1.123	0.464	1.084	0.658	0.934	1.09	1.014	0.326	0.513	0.132	0.57	0.248	0.246	0.298	0.889	0.359	1.07	0.291	0.271	0.327	0.851	0.46	0.736	0.31	0.31	0.365	0.751	0.431	0.733	0.342	0.354	0.24	0.363	0.228	0.365	0.237	0.201	0.415	0.919	0.483	0.795	0.33	0.319
2 days, 13:17:09	61.25	0.305	0.986	0.608	0.955	1.211	1.121	0.467	1.08	0.655	0.934	1.086	1.012	0.327	0.511	0.132	0.566	0.244	0.246	0.294	0.887	0.356	1.064	0.29	0.268	0.325	0.849	0.46	0.733	0.307	0.309	0.366	0.745	0.433	0.734	0.341	0.352	0.243	0.362	0.225	0.364	0.235	0.2	0.418	0.914	0.478	0.792	0.324	0.314
2 days, 13:32:09	61.5	0.303	0.986	0.606	0.956	1.209	1.121	0.465	1.082	0.651	0.928	1.088	1.014	0.33	0.514	0.134	0.568	0.243	0.244	0.299	0.884	0.356	1.068	0.289	0.267	0.329	0.852	0.464	0.738	0.314	0.314	0.367	0.752	0.434	0.737	0.347	0.358	0.241	0.363	0.229	0.366	0.237	0.202	0.417	0.925	0.482	0.795	0.33	0.317
2 days, 13:47:09	61.75	0.303	0.985	0.613	0.957	1.217	1.118	0.466	1.084	0.659	0.933	1.086	1.016	0.328	0.523	0.141	0.576	0.251	0.25	0.296	0.893	0.361	1.068	0.295	0.273	0.328	0.852	0.46	0.732	0.307	0.309	0.367	0.748	0.43	0.731	0.34	0.352	0.242	0.362	0.225	0.363	0.235	0.199	0.417	0.914	0.476	0.791	0.324	0.312
2 days, 14:02:09	62	0.302	0.987	0.615	0.958	1.209	1.12	0.466	1.084	0.659	0.932	1.086	1.016	0.328	0.519	0.139	0.57	0.246	0.246	0.295	0.886	0.356	1.07	0.288	0.268	0.327	0.849	0.461	0.734	0.311	0.312	0.369	0.748	0.435	0.734	0.343	0.355	0.244	0.363	0.226	0.365	0.237	0.202	0.417	0.914	0.478	0.794	0.325	0.315
2 days, 14:17:09	62.25	0.301	0.981	0.613	0.956	1.213	1.121	0.465	1.076	0.657	0.934	1.084	1.016	0.328	0.511	0.14	0.564	0.239	0.238	0.294	0.885	0.351	1.066	0.282	0.261	0.327	0.851	0.463	0.739	0.314	0.315	0.369	0.75	0.434	0.735	0.345	0.358	0.243	0.361	0.226	0.363	0.234	0.2	0.417	0.916	0.475	0.791	0.324	0.314
2 days, 14:32:09	62.5	0.297	0.988	0.611	0.954	1.211	1.116	0.463	1.078	0.655	0.932	1.084	1.008	0.328	0.521	0.141	0.568	0.243	0.243	0.293	0.885	0.354	1.064	0.286	0.267	0.327	0.851	0.464	0.736	0.313	0.315	0.368	0.749	0.434	0.733	0.345	0.357	0.244	0.361	0.226	0.365	0.235	0.202	0.415	0.919	0.478	0.795	0.325	0.314
2 days, 14:47:09	62.75	0.293	0.987	0.612	0.951	1.213	1.12	0.463	1.082	0.653	0.925	1.084	1.01	0.329	0.522	0.144	0.57	0.243	0.243	0.294	0.886	0.356	1.072	0.286	0.267	0.325	0.853	0.464	0.736	0.312	0.31	0.367	0.749	0.433	0.734	0.343	0.355	0.244	0.362	0.225	0.362	0.234	0.2	0.416	0.911	0.475	0.789	0.321	0.311
2 days, 15:02:09	63	0.297	0.988	0.612	0.952	1.215	1.121	0.464	1.082	0.657	0.928	1.086	1.012	0.328	0.528	0.152	0.573	0.247	0.248	0.294	0.889	0.358	1.06	0.294	0.27	0.327	0.851	0.461	0.733	0.309	0.309	0.366	0.747	0.431	0.733	0.34	0.353	0.241	0.36	0.226	0.363	0.235	0.2	0.415	0.914	0.474	0.809	0.322	0.311
2 days, 15:17:09	63.25	0.296	0.987	0.611	0.95	1.217	1.116	0.461	1.076	0.658	0.927	1.086	1.01	0.325	0.525	0.148	0.571	0.244	0.245	0.292	0.885	0.356	1.064	0.287	0.267	0.326	0.846	0.458	0.73	0.306	0.309	0.366	0.746	0.434	0.731	0.34	0.353	0.241	0.362	0.226	0.363	0.234	0.2	0.414	0.914	0.476	0.791	0.321	0.311
2 days, 15:32:09	63.5	0.293	0.986	0.613	0.956	1.213	1.122	0.462	1.082	0.656	0.932	1.082	1.012	0.327	0.532	0.156	0.576	0.248	0.249	0.289	0.893	0.361	1.062	0.295	0.274	0.325	0.851	0.461	0.733	0.31	0.31	0.365	0.75	0.431	0.733	0.343	0.354	0.242	0.361	0.226	0.363	0.233	0.201	0.416	0.922	0.476	0.791	0.323	0.312
2 days, 15:47:09	63.75	0.295	0.986	0.61	0.952	1.208	1.116	0.462	1.08	0.655	0.927	1.078	1.007	0.328	0.53	0.152	0.57	0.245	0.246	0.288	0.885	0.358	1.061	0.289	0.269	0.325	0.852	0.463	0.73	0.309	0.309	0.365	0.745	0.431	0.731	0.341	0.354	0.24	0.361	0.226	0.362	0.234	0.202	0.415	0.921	0.481	0.793	0.324	0.312
2 days, 16:02:09	64	0.292	0.989	0.613	0.95	1.205	1.122	0.459	1.078	0.653	0.927	1.082	1.006	0.325	0.531	0.146	0.57	0.241	0.243	0.29	0.886	0.354	1.068	0.286	0.264	0.327	0.852	0.464	0.734	0.315	0.312	0.365	0.751	0.434	0.734	0.344	0.356	0.241	0.359	0.227	0.364	0.235	0.201	0.415	0.921	0.477	0.792	0.323	0.311
2 days, 16:17:09	64.25	0.29	0.99	0.615	0.949	1.214	1.114	0.459	1.082	0.655	0.929	1.081	1.012	0.326	0.536	0.157	0.577	0.248	0.25	0.286	0.893	0.363	1.057	0.294	0.272	0.323	0.853	0.46	0.728	0.307	0.309	0.364	0.748	0.431	0.729	0.341	0.351	0.24	0.36	0.227	0.364	0.235	0.2	0.415	0.919	0.477	0.795	0.321	0.312
2 days, 16:32:09	64.5	0.292	0.985	0.608	0.949	1.211	1.114	0.46	1.072	0.648	0.923	1.078	1.004	0.328	0.532	0.147	0.573	0.243	0.242	0.29	0.884	0.355	1.064	0.286	0.267	0.327	0.851	0.463	0.733	0.311	0.312	0.367	0.75	0.434	0.732	0.343	0.354	0.241	0.36	0.228	0.367	0.237	0.204	0.413	0.927	0.482	0.777	0.325	0.315
2 days, 16:47:09	64.75	0.292	0.993	0.614	0.951	1.207	1.114	0.46	1.08	0.656	0.925	1.078	1.01	0.328	0.535	0.158	0.577	0.248	0.248	0.289	0.891	0.36	1.056	0.292	0.272	0.326	0.85	0.462	0.729	0.308	0.309	0.367	0.746	0.432	0.731	0.342	0.353	0.24	0.36	0.228	0.362	0.236	0.2	0.413	0.919	0.475	0.791	0.323	0.31
2 days, 17:02:09	65	0.29	0.988	0.613	0.951	1.211	1.12	0.457	1.08	0.652	0.925	1.082	1.028	0.327	0.537	0.159	0.58	0.248	0.247	0.288	0.89	0.36	1.06	0.292	0.272	0.327	0.85	0.46	0.732	0.31	0.31	0.367	0.747	0.432	0.73	0.341	0.353	0.241	0.361	0.228	0.364	0.236	0.202	0.412	0.925	0.479	0.796	0.324	0.312
2 days, 17:17:09	65.25	0.29	0.989	0.608	0.945	1.207	1.118	0.46	1.074	0.646	0.923	1.072	1	0.326	0.53	0.156	0.574	0.241	0.241	0.286	0.888	0.353	1.06	0.286	0.263	0.325	0.848	0.463	0.729	0.31	0.311	0.367	0.747	0.436	0.731	0.343	0.354	0.241	0.358	0.223	0.36	0.232	0.197	0.415	0.92	0.475	0.789	0.319	0.308
2 days, 17:32:09	65.5	0.288	0.988	0.61	0.95	1.205	1.119	0.459	1.072	0.65	0.925	1.074	1.004	0.329	0.535	0.16	0.573	0.243	0.244	0.287	0.887	0.354	1.058	0.288	0.264	0.326	0.846	0.463	0.728	0.307	0.31	0.367	0.745	0.434	0.73	0.342	0.353	0.24	0.359	0.223	0.36	0.232	0.198	0.412	0.914	0.47	0.789	0.316	0.306
2 days, 17:47:09	65.75	0.288	0.99	0.612	0.945	1.209	1.112	0.458	1.074	0.651	0.921	1.074	1.006	0.327	0.534	0.162	0.573	0.241	0.244	0.284	0.892	0.354	1.06	0.286	0.265	0.325	0.847	0.464	0.73	0.311	0.312	0.367	0.746	0.434	0.732	0.341	0.353	0.239	0.361	0.225	0.365	0.236	0.202	0.411	0.927	0.477	0.792	0.323	0.312
2 days, 18:02:09	66	0.287	0.992	0.614	0.946	1.211	1.114	0.459	1.076	0.655	0.926	1.076	1.008	0.327	0.541	0.171	0.581	0.248	0.249	0.284	0.895	0.36	1.058	0.293	0.273	0.327	0.852	0.461	0.729	0.307	0.308	0.367	0.748	0.432	0.728	0.34	0.349	0.239	0.361	0.228	0.362	0.234	0.2	0.413	0.921	0.476	0.793	0.32	0.309
2 days, 18:17:09	66.25	0.285	0.993	0.611	0.948	1.207	1.117	0.457	1.072	0.65	0.922	1.076	1.006	0.325	0.542	0.167	0.584	0.249	0.249	0.284	0.892	0.359	1.054	0.294	0.273	0.325	0.85	0.462	0.73	0.311	0.309	0.367	0.749	0.432	0.73	0.341	0.351	0.241	0.36	0.224	0.364	0.235	0.199	0.414	0.919	0.474	0.791	0.319	0.308
2 days, 18:32:09	66.5	0.285	0.991	0.611	0.947	1.203	1.112	0.455	1.072	0.651	0.92	1.07	0.999	0.326	0.537	0.163	0.577	0.242	0.242	0.285	0.884	0.356	1.06	0.286	0.267	0.327	0.847	0.461	0.728	0.309	0.31	0.367	0.749	0.432	0.731	0.342	0.352	0.239	0.361	0.226	0.362	0.233	0.198	0.411	0.918	0.47	0.791	0.317	0.306
2 days, 18:47:09	66.75	0.284	0.995	0.612	0.952	1.207	1.114	0.455	1.076	0.654	0.925	1.074	1.002	0.327	0.54	0.171	0.581	0.245	0.246	0.283	0.893	0.36	1.052	0.293	0.272	0.324	0.848	0.461	0.728	0.309	0.31	0.368	0.747	0.43	0.73	0.339	0.351	0.239	0.359	0.227	0.364	0.234	0.2	0.412	0.923	0.476	0.793	0.319	0.307
2 days, 19:02:09	67	0.285	0.993	0.609	0.946	1.203	1.114	0.455	1.076	0.652	0.923	1.074	1.002	0.328	0.539	0.171	0.582	0.244	0.245	0.283	0.888	0.348	1.054	0.289	0.27	0.325	0.852	0.461	0.726	0.305	0.309	0.366	0.744	0.431	0.727	0.339	0.349	0.242	0.359	0.226	0.363	0.234	0.197	0.412	0.919	0.472	0.792	0.317	0.306
2 days, 19:17:09	67.25	0.283	0.989	0.611	0.948	1.207	1.112	0.456	1.07	0.648	0.919	1.076	1.002	0.328	0.536	0.162	0.579	0.243	0.242	0.283	0.882	0.354	1.056	0.285	0.265	0.326	0.85	0.46	0.727	0.308	0.308	0.367	0.745	0.431	0.73	0.341	0.35	0.24	0.36	0.225	0.361	0.233	0.199	0.412	0.915	0.47	0.79	0.316	0.306
2 days, 19:32:09	67.5	0.283	0.994	0.612	0.946	1.203	1.114	0.456	1.068	0.651	0.923	1.076	1	0.327	0.533	0.165	0.579	0.241	0.242	0.281	0.882	0.352	1.056	0.284	0.264	0.324	0.844	0.459	0.722	0.304	0.306	0.366	0.743	0.432	0.728	0.338	0.348	0.24	0.358	0.226	0.362	0.232	0.198	0.411	0.913	0.469	0.788	0.314	0.304
2 days, 19:47:09	67.75	0.278	0.989	0.614	0.95	1.203	1.11	0.452	1.074	0.652	0.922	1.078	1.004	0.326	0.535	0.165	0.579	0.243	0.243	0.282	0.885	0.354	1.062	0.283	0.264	0.325	0.845	0.462	0.727	0.31	0.31	0.367	0.749	0.436	0.729	0.342	0.355	0.239	0.36	0.226	0.364	0.235	0.201	0.408	0.923	0.474	0.792	0.319	0.307
2 days, 20:02:09	68	0.279	0.993	0.612	0.946	1.207	1.112	0.45	1.072	0.651	0.921	1.074	1.004	0.328	0.537	0.165	0.581	0.241	0.241	0.283	0.882	0.354	1.054	0.285	0.264	0.323	0.846	0.462	0.727	0.309	0.311	0.365	0.746	0.432	0.73	0.343	0.352	0.239	0.359	0.226	0.363	0.235	0.2	0.409	0.925	0.477	0.812	0.317	0.307
2 days, 20:17:09	68.25	0.28	0.991	0.614	0.944	1.199	1.114	0.453	1.07	0.649	0.921	1.07	1.002	0.327	0.538	0.166	0.583	0.243	0.242	0.28	0.885	0.356	1.056	0.285	0.268	0.323	0.847	0.461	0.727	0.31	0.312	0.365	0.746	0.433	0.73	0.342	0.353	0.241	0.358	0.224	0.359	0.231	0.198	0.411	0.921	0.472	0.789	0.315	0.304
2 days, 20:32:09	68.5	0.278	0.99	0.604	0.943	1.197	1.11	0.449	1.068	0.643	0.914	1.07	0.994	0.325	0.534	0.166	0.581	0.24	0.24	0.279	0.885	0.355	1.05	0.281	0.264	0.324	0.847	0.464	0.73	0.314	0.312	0.366	0.75	0.436	0.73	0.343	0.353	0.241	0.358	0.227	0.363	0.233	0.199	0.41	0.924	0.473	0.791	0.315	0.305
2 days, 20:47:09	68.75	0.278	0.993	0.611	0.944	1.201	1.112	0.451	1.07	0.646	0.914	1.068	0.996	0.326	0.537	0.169	0.583	0.24	0.242	0.28	0.883	0.354	1.052	0.284	0.265	0.324	0.845	0.461	0.728	0.31	0.31	0.366	0.745	0.433	0.728	0.343	0.355	0.237	0.353	0.222	0.357	0.228	0.195	0.408	0.921	0.468	0.786	0.312	0.301
2 days, 21:02:09	69	0.275	0.991	0.612	0.945	1.205	1.114	0.45	1.07	0.649	0.919	1.07	0.997	0.329	0.539	0.168	0.584	0.242	0.244	0.28	0.884	0.356	1.056	0.284	0.265	0.325	0.843	0.46	0.725	0.307	0.312	0.367	0.745	0.436	0.729	0.342	0.351	0.237	0.358	0.223	0.359	0.229	0.196	0.409	0.922	0.471	0.788	0.31	0.303
2 days, 21:17:09	69.25	0.278	0.992	0.609	0.944	1.201	1.11	0.451	1.07	0.649	0.916	1.07	0.999	0.326	0.538	0.169	0.586	0.24	0.24	0.279	0.88	0.355	1.052	0.281	0.264	0.324	0.846	0.461	0.726	0.309	0.313	0.367	0.812	0.431	0.726	0.342	0.351	0.241	0.358	0.227	0.36	0.234	0.199	0.411	0.918	0.469	0.79	0.313	0.303
2 days, 21:32:09	69.5	0.277	0.998	0.609	0.945	1.197	1.108	0.449	1.07	0.647	0.918	1.072	0.996	0.326	0.542	0.175	0.591	0.244	0.245	0.281	0.884	0.357	1.048	0.287	0.268	0.325	0.848	0.459	0.724	0.308	0.309	0.367	0.745	0.43	0.725	0.34	0.351	0.238	0.359	0.227	0.363	0.234	0.199	0.408	0.925	0.473	0.792	0.316	0.304
2 days, 21:47:09	69.75	0.276	0.995	0.612	0.945	1.205	1.112	0.448	1.07	0.648	0.917	1.068	1	0.326	0.537	0.174	0.587	0.238	0.239	0.278	0.882	0.353	1.05	0.282	0.262	0.324	0.847	0.462	0.723	0.308	0.312	0.367	0.747	0.435	0.73	0.343	0.353	0.236	0.357	0.225	0.36	0.231	0.196	0.407	0.921	0.47	0.787	0.313	0.303
2 days, 22:02:09	70	0.275	0.993	0.612	0.943	1.203	1.106	0.448	1.07	0.648	0.919	1.072	0.997	0.325	0.545	0.175	0.59	0.243	0.243	0.276	0.879	0.357	1.056	0.285	0.266	0.323	0.847	0.459	0.723	0.306	0.307	0.364	0.743	0.432	0.727	0.34	0.349	0.238	0.358	0.227	0.359	0.232	0.198	0.409	0.921	0.471	0.79	0.312	0.302
2 days, 22:17:09	70.25	0.273	0.996	0.613	0.943	1.203	1.108	0.447	1.072	0.649	0.913	1.07	0.999	0.326	0.543	0.179	0.596	0.244	0.245	0.278	0.886	0.359	1.052	0.285	0.269	0.323	0.848	0.456	0.72	0.304	0.306	0.367	0.741	0.43	0.726	0.339	0.348	0.24	0.357	0.222	0.356	0.228	0.196	0.41	0.912	0.465	0.784	0.308	0.298
2 days, 22:32:09	70.5	0.273	0.997	0.61	0.943	1.199	1.108	0.447	1.066	0.645	0.913	1.07	0.991	0.326	0.545	0.173	0.591	0.242	0.243	0.274	0.881	0.356	1.046	0.283	0.267	0.322	0.844	0.463	0.727	0.31	0.311	0.363	0.746	0.435	0.727	0.342	0.354	0.236	0.357	0.225	0.36	0.234	0.199	0.407	0.923	0.471	0.792	0.313	0.302
2 days, 22:47:09	70.75	0.275	0.998	0.615	0.949	1.203	1.114	0.447	1.072	0.651	0.917	1.072	0.997	0.326	0.542	0.176	0.596	0.241	0.24	0.275	0.879	0.358	1.052	0.285	0.267	0.323	0.846	0.457	0.719	0.301	0.305	0.366	0.743	0.431	0.723	0.337	0.347	0.238	0.356	0.224	0.358	0.231	0.195	0.407	0.917	0.466	0.788	0.309	0.3
[truncated: 170 more columns]

## Sheet: Fig. S4 liquid culture
	OD 600 nm after 24 hrs
Strain no.	MRS w/o dex	MRS glu	MRS RFO	MRS BGOS	MRS inulin dahlia	MRS inulin chicory
41	1.2	2.57	1.25	1.56	0.8	1.08
43	1	1.64	0.98	2.08	0.59	0.78
46	1.21	2.78	0.91	1.99	0.6	0.83
51	0.54	2.17	0.91	1.89	0.53	0.44
205	0.3	0.54	0.3	0.6	0.19	0.27
214	0.16	0.27	0.345	0.245	0.2	0.17

## Sheet:  MTS and viability
S5 Fig. MTS results after treatment of HT-29 cell with cell-free supernatants of five lactobacilli strains and cell viability curves.																												Cell viability assessement by MTS
TOTAL			REALTIVE CELL VIABILITY [%]																							EXP1												EXP2
					CFS L_1 (dilution)																										CFS L_1 (dilution)												CFS L_1 (dilution)
	HT-29 control	0.02	0.03	0.04	0.05	0.06	0.07	0.08	0.09	0.1																HT-29 control	0.02	0.03	0.04	0.05	0.06	0.07	0.08	0.09	0.1			HT-29 control	0.02	0.03	0.04	0.05	0.06	0.07	0.08	0.09	0.1
1 exp	100	96.9745	93.7538	90.2454	87.0328	88.0658	77.067	79.5092	79.8506	67.1047																1.7431		1.4538	1.4261	1.3769	1.3188	1.2109	1.2406	1.1392	1.1313			2.0571	1.7775	1.7045	1.6292	1.4853	1.5193	1.4477		1.3398	1.0565
2 exp	100	93.5796	94.7121	91.3437	84.408	89.5104	78.0968	60.7042	72.9278	46.8632																1.6681	1.5395	1.5709	1.403	1.2846	1.0618	1.1734	1.3127	1.4139	1.1598			2.3747	1.9734	1.871	1.792	1.6292	1.843	1.57	1.2284	1.4722	0.9841
3 exp	100	103.665	103.444	107.463	98.5793	96.5094		93.6121	83.4264	75.7167																1.5598	1.6645	1.6358	1.657	1.6649	1.7485	1.4467	1.3991	1.3559	1.1003			2.0057	2.0229	2.1286	2.0372	2.0227	2.0129	1.7154	1.2748	1.6021	0.9115
4 exp	100	96.0455	98.1164	101.153	97.6432	90.9789	89.7357	82.5967	84.905	68.1327																	1.6166				1.7079			1.3835	1.0563			1.8097	1.9439	2.107	2.0749	1.8241	2.0069	1.7077		1.6004	0.9128
AV	100	97.5662	97.5066	97.5512	91.9158	91.2661	81.6332	79.1055	80.2775	64.4543															AV	1.657	1.60687	1.5535	1.49537	1.44213	1.45925	1.277	1.31747	1.32312	1.11193		AV	2.0618	1.92942	1.95278	1.88332	1.74032	1.84553	1.6102	1.2516	1.50362	0.966225		AV
SD	0	4.31095	4.37868	8.22843	7.24375	3.69228	7.03589	13.6797	5.33949	12.3403															SD	0.0921528	0.0630659	0.0922392	0.140454	0.198365	0.32822	0.148156	0.0793574	0.124884	0.0443347		SD	0.234258	0.106399	0.202507	0.210791	0.233909	0.23129	0.127273	0.0328098	0.125019	0.0690848		SD
																									viability	100	96.9745	93.7538	90.2454	87.0328	88.0658	77.067	79.5092	79.8506	67.1047		viability	100	93.5796	94.7121	91.3437	84.408	89.5104	78.0968	60.7042	72.9278	46.8632		viability
																									SD%	5.56142	3.80603	5.56664	8.47642	11.9713	19.8081	8.9412	4.78922	7.53674	2.6756		SD%	11.3618	5.16048	9.82186	10.2236	11.3449	11.2179	6.17293	1.59132	6.06356	3.35071		SD%
					CFS L_3 (dilution)																										CFS L_3 (dilution)												CFS L_3 (dilution)
	HT-29 control	0.02	0.03	0.04	0.05	0.06	0.07	0.08	0.09	0.1																HT-29 control	0.02	0.03	0.04	0.05	0.06	0.07	0.08	0.09	0.1			HT-29 control	0.02	0.03	0.04	0.05	0.06	0.07	0.08	0.09	0.1
1 exp	100	105.254	103.727	104.736	91.3412	72.4654	60.9938	37.1881	21.3014	17.1633																1.6326	1.7087		1.8551	1.6802	1.2452	1.0101	0.5522	0.3181	0.2704			1.897	2.0307	2.051	1.7612	1.6283		1.4008	0.9362	1.026	0.487
2 exp	100	100.165	103.027	87.8649	79.4	75.8519	61.7338	47.2169		23.0909																1.5078	1.6116	1.8658	1.8805	1.6198	1.1857	1.024	0.5833	0.3031	0.2662			1.9431	1.9072	1.9908	1.6216	1.4286	1.6263	1.2273	0.994	1.0236	0.4957
3 exp	100	106.939	102.628	101.372	99.3321			54.1137	27.2637	23.5549																1.5687	1.7588	1.6351	1.529	1.2878	1.1034	0.9164	0.6522	0.3714	0.2689			1.8028	1.8982	1.908			1.294	1.1008	0.7956	0.8769	0.3854
4 exp	100	97.2887	99.0504	96.5578	92.8922	83.0918	80.2805	58.4807	39.831	24.1223																1.644	1.6078	1.4415	1.3894	1.2152	1.0695	0.9245	0.5749	0.3607	0.2849			2.0571	1.8766					1.0246	0.9099	0.8128	0.4099
AV	100	102.412	102.108	97.6327	90.7414	77.1364	67.6694	49.2499	29.4654	21.9828															AV	1.58828	1.67173	1.64747	1.6635	1.45075	1.15095	0.96875	0.59065	0.338325	0.2726		AV	1.925	1.92817	1.98327	1.6914	1.52845	1.46015	1.18837	0.908925	0.934825	0.4445		AV
SD	0	4.46739	2.08842	7.3259	8.31492	5.42837	10.9278	9.28229	9.45897	3.2406															SD	0.0630592	0.0744997	0.21242	0.242913	0.233282	0.0795524	0.0561574	0.0430848	0.0328859	0.00838212		SD	0.105664	0.0695457	0.071797	0.0987121	0.141209	0.234972	0.16445	0.083317	0.107144	0.0551291		SD
																									viability	100	105.254	103.727	104.736	91.3412	72.4654	60.9938	37.1881	21.3014	17.1633		viability	100	100.165	103.027	87.8649	79.4	75.8519	61.7338	47.2169	48.5623	23.0909		viability
																									SD%	3.97029	4.69061	13.3743	15.2942	14.6878	5.00873	3.53575	2.71268	2.07054	0.52775		SD%	5.48906	3.61276	3.72972	5.1279	7.33554	12.2063	8.54284	4.32816	5.5659	2.86385		SD%
					CFS L_4 (dilution)																										CFS L_4 (dilution)												CFS L_4 (dilution)
	HT-29 control	0.02	0.03	0.04	0.05	0.06	0.07	0.08	0.09	0.1																HT-29 control	0.02	0.03	0.04	0.05	0.06	0.07	0.08	0.09	0.1			HT-29 control	0.02	0.03	0.04	0.05	0.06	0.07	0.08	0.09	0.1
1 exp	100	101.85	101.203	92.9694	91.8678	71.1496	41.8531	16.2143	19.6031	17.2237																1.7631	1.5369	1.5748	1.3569		1.0493	0.7449	0.2662	0.362	0.2834			1.7894	1.9132	1.6371	1.6001	1.5209	1.5002	1.4617	1.2038	1.1624	1.1634
2 exp	100	101.97	97.8978	98.2477	91.9409	93.369																				1.7116	1.7194	1.7938	1.4726	1.2568	1.0633	0.6607	0.2621	0.3143	0.2996			1.7331	1.7686	1.8043	1.8536	1.7111	1.782	1.8227	1.5661	1.1623	1.1496
3 exp	100	96.6521	95.8098	88.758	71.6109		35.9757	26.2549	18.6599	19.9539																1.5861	1.8289		1.8123	1.6028	1.2919	0.6887	0.253	0.3133	0.284			1.763	1.7835					1.7813	1.6725	1.2049	1.1217
4 exp	100	107.03		102.126	101.432	87.3051	64.4826	47.7187	30.3553	25.337																1.5963				1.7272	1.332	0.6919	0.2981	0.3154	0.2796			1.7451	1.7038					1.874		1.1662	1.1518
AV	100	101.876	98.3036	95.5253	89.2128	83.9412	47.4371	30.0626	22.8728	20.8382															AV	1.66428	1.69507	1.6843	1.54727	1.52893	1.18412	0.69655	0.26985	0.32625	0.28665		AV	1.75765	1.79228	1.7207	1.72685	1.616	1.6411	1.73493	1.4808	1.17395	1.14662		AV
SD	0	4.23721	2.7195	5.86829	12.5647	11.4853	15.0515	16.0937	6.49716	4.12829															SD	0.0870593	0.147513	0.154856	0.236704	0.243744	0.148615	0.0351482	0.0196246	0.0238488	0.00885042		SD	0.0244737	0.0877272	0.118228	0.179252	0.134492	0.199263	0.186055	0.245717	0.020713	0.0176851		SD
																									viability	100	101.85	101.203	92.9694	91.8678	71.1496	41.8531	16.2143	19.6031	17.2237		viability	100	101.97	97.8978	98.2477	91.9409	93.369	98.7071	84.2489	66.7909	65.2363		viability
																									SD%	5.23106	8.8635	9.30474	14.2226	14.6457	8.92969	2.11192	1.17917	1.43298	0.531789		SD%	1.39241	4.99116	6.7265	10.1984	7.65179	11.3369	10.5854	13.9799	1.17845	1.00618		SD%
					CFS L_5 (dilution)																										CFS L_5 (dilution)												CFS L_5 (dilution)
	HT-29 control	0.02	0.03	0.04	0.05	0.06	0.07	0.08	0.09	0.1																HT-29 control	0.02	0.03	0.04	0.05	0.06	0.07	0.08	0.09	0.1			HT-29 control	0.02	0.03	0.04	0.05	0.06	0.07	0.08	0.09	0.1
1 exp	100	102.512	95.6477	99.0931	94.4658	81.512	64.8425	44.8745	36.3677	19.6601																1.5304	1.7065			1.7822	1.4153	1.0087	0.6658	0.6227	0.3698			1.8525	1.7314		1.788	1.7811	1.6905	1.5021	1.6237	1.4533	1.5477
2 exp	100	97.9679	99.9118	94.0873	90.6402	83.1474																				1.7674	1.6946			1.7639	1.359	1.0973	0.7208	0.5399	0.3176			1.8323	1.8398		1.8106	1.6387		1.5389	1.5014	1.5278	1.4863
3 exp	100	98.9387	90.7535	79.8348	67.0358	51.1535	39.4789	30.8023	24.6954	18.6039																1.6433		1.6673	1.7614	1.3506	1.1826	1.0417	0.8187	0.6248	0.2846			1.6157	1.7321	1.8934	1.4961	1.3573	1.3772	1.3241	1.3172	1.2255	1.6004
4 exp																										1.5314	1.5752	1.4281	1.4455	1.2176			0.6992	0.5665	0.3005			1.7267	1.5811	1.6171	1.517		1.3145		1.1972	1.2856	1.3245
AV	100	99.8061	95.4377	91.0051	84.0473	71.9376	52.1607	37.8384	30.5316	19.132															AV	1.61813	1.65877	1.5477	1.60345	1.52858	1.31897	1.04923	0.726125	0.588475	0.318125		AV	1.7568	1.7211	1.75525	1.65293	1.59237	1.46073	1.45503	1.40987	1.37305	1.48972		AV
SD	0	2.39285	4.58274	9.99225	14.856	18.0182	17.9348	9.95052	8.25355	0.746848															SD	0.112744	0.072615	0.16914	0.223375	0.287567	0.121406	0.0447778	0.0657332	0.0421635	0.0369917		SD	0.109047	0.106328	0.195374	0.169486	0.215666	0.201438	0.114875	0.189664	0.141193	0.119612		SD
																									viability	100	102.512	95.6477	99.0931	94.4658	81.512	64.8425	44.8745	36.3677	19.6601		viability	100	97.9679	99.9118	94.0873	90.6402	83.1474	82.8229	80.2524	78.1563	84.7976		viability
																									SD%	6.96758	4.4876	10.4528	13.8046	17.7716	7.50286	2.76727	4.0623	2.6057	2.28608		SD%	6.20716	6.05235	11.121	9.64742	12.2761	11.4662	6.53886	10.796	8.03692	6.80852		SD%
					CFS L_2 (dilution)																										CFS L_2 (dilution)												CFS L_2 (dilution)
	HT-29 control	0.02	0.03	0.04	0.05	0.06	0.07	0.08	0.09	0.1																HT-29 control	0.02	0.03	0.04	0.05	0.06	0.07	0.08	0.09	0.1			HT-29 control	0.02	0.03	0.04	0.05	0.06	0.07	0.08	0.09	0.1
1 exp	100	105.656	98.8406	92.3629	94.2306	72.5204	47.2855	35.9827	30.4092	21.2608																1.5578				1.4638	1.1092	0.6237	0.4317	0.3909	0.2726			1.7049	2.0721						1.8064		1.7234
2 exp	100	105.478	95.9925	98.4042																						1.487	1.7447		1.6981	1.5544	1.2387	0.6674	0.4847	0.3631	0.296			1.9249	1.9953						1.8837		1.5919
3 exp	100	95.8462	98.5421	93.7322	73.9819	55.5476	39.7641	32.5304	18.5572	17.6566																1.5578	1.709	1.7001	1.3519	1.2855	1.0731	0.7777	0.6042	0.5332	0.3221			1.7866	1.7975	1.7775	1.8828	1.9511		1.8439	1.704	1.6451	1.6545
4 exp																										1.487	1.3718	1.3094	1.1684		0.9952	0.8107	0.6706	0.5646	0.404			1.815	1.7626	1.6933	1.6752	1.7926	1.7156	1.6177	1.427	1.6353	1.5227
AV	100	102.326	97.7917	94.8331	84.1063	64.034	43.5248	34.2565	24.4832	19.4587															AV	1.5224	1.6085	1.50475	1.40613	1.43457	1.10405	0.719875	0.5478	0.46295	0.323675		AV	1.80785	1.90688	1.7354	1.779	1.87185	1.7156	1.7308	1.70527	1.6402	1.62312		AV
SD	0	5.61273	1.56534	3.16752	14.318	12.0016	5.31842	2.44113	8.38064	2.5486															SD	0.0408764	0.205764	0.276267	0.268982	0.136813	0.101593	0.088687	0.10912	0.100712	0.0572397		SD	0.090925	0.15044	0.0595384	0.146795	0.112076		0.159948	0.199583	0.00692965	0.0858286		SD
																									viability	100	105.656	98.8406	92.3629	94.2306	72.5204	47.2855	35.9827	30.4092	21.2608		viability	100	105.478	95.9925	98.4042	103.54	94.8973	95.738	94.3261	90.7266	89.7821		viability
																									SD%	2.685	13.5158	18.1468	17.6683	8.98665	6.67321	5.82547	7.16764	6.61538	3.75983		SD%	5.02946	8.32148	3.29333	8.11989	6.19943	0	8.84739	11.0398	0.383309	4.74755		SD%
[truncated: 21 more columns]

## Sheet: Fig. S6 qRT-PCR data
TNF-α					IL-6					IL-8					IL-1β
intervention	2^-DDCt				intervention	2^-DDCt				intervention	2^-DDCt				intervention	2^-DDCt
	Biol. Rep 1 [avr]	Biol. Rep 2 [avr]	Biol. Rep 3 [avr]			Biol. Rep 1 [avr]	Biol. Rep 2 [avr]	Biol. Rep 3 [avr]			Biol. Rep 1 [avr]	Biol. Rep 2 [avr]	Biol. Rep 3 [avr]			Biol. Rep 1 [avr]	Biol. Rep 2 [avr]	Biol. Rep 3 [avr]
IL-1β + L_1 CFS 2%	4.22807	1.73448	5.63924		IL-1β + L_1 CFS 2%	0.324322	0.756546	2.22068		IL-1β + L_1 CFS 2%	1.22646	1.08035	1.48865		IL-1β + L_1 CFS 2%	0.985208	0.943438	0.409944
IL-1β + MRS fraction 2%	0.254723	0.178934	0.176043		IL-1β + MRS fraction 2%	1.11767	0.53812	0.603531		IL-1β + MRS fraction 2%	0.875998	0.943438	0.848214		IL-1β + MRS fraction 2%	1.60882	1.88361	1.58447
intervention	2^-DDCt				intervention	2^-DDCt				intervention	2^-DDCt				intervention	2^-DDCt
	Biol. Rep 1 [avr]	Biol. Rep 2 [avr]	Biol. Rep 3 [avr]			Biol. Rep 1 [avr]	Biol. Rep 2 [avr]	Biol. Rep 3 [avr]			Biol. Rep 1 [avr]	Biol. Rep 2 [avr]	Biol. Rep 3 [avr]			Biol. Rep 1 [avr]	Biol. Rep 2 [avr]	Biol. Rep 3 [avr]
IL-1β + L_2 CFS 2%	3.02304	3.34383	4.09823		IL-1β + L_2 CFS 2%	0.363997	0.248015	ND		IL-1β + L_2 CFS 2%	1.0274	1.10995	0.47698		IL-1β + L_2 CFS 2%	1.07998	0.981119	0.576943
IL-1β + MRS fraction 2%	0.217638	0.22933	0.240899		IL-1β + MRS fraction 2%	0.842355	3.28183	0.167938		IL-1β + MRS fraction 2%	0.535144	0.493458	0.307786		IL-1β + MRS fraction 2%	1.0299	1.08787	1.41225
intervention	2^-DDCt				intervention	2^-DDCt				intervention	2^-DDCt				intervention	2^-DDCt
	Biol. Rep 1 [avr]	Biol. Rep 2 [avr]	Biol. Rep 3 [avr]			Biol. Rep 1 [avr]	Biol. Rep 2 [avr]	Biol. Rep 3 [avr]			Biol. Rep 1 [avr]	Biol. Rep 2 [avr]	Biol. Rep 3 [avr]			Biol. Rep 1 [avr]	Biol. Rep 2 [avr]	Biol. Rep 3 [avr]
IL-1β + L_3 CFS 2%	2.1637	2.24622	2.03284		IL-1β + L_3 CFS 2%	0.434371	0.343052	0.844108		IL-1β + L_3 CFS 2%	0.947042	0.635736	0.994815		IL-1β + L_3 CFS 2%	1.77215	1.46612	2.07197
IL-1β + MRS fraction 2%	0.488862	1.06659	0.51086		IL-1β + MRS fraction 2%	0.363115	0.372548	0.306509		IL-1β + MRS fraction 2%	0.684442	0.424695	0.684205		IL-1β + MRS fraction 2%	1.22603	0.405845	1.24229
intervention	2^-DDCt				intervention	2^-DDCt				intervention	2^-DDCt				intervention	2^-DDCt
	Biol. Rep 1 [avr]	Biol. Rep 2 [avr]	Biol. Rep 3 [avr]			Biol. Rep 1 [avr]	Biol. Rep 2 [avr]	Biol. Rep 3 [avr]			Biol. Rep 1 [avr]	Biol. Rep 2 [avr]	Biol. Rep 3 [avr]			Biol. Rep 1 [avr]	Biol. Rep 2 [avr]	Biol. Rep 3 [avr]
IL-1β + L_4 CFS 2%	2.1622	3.84504	0.878126		IL-1β + L_4 CFS 2%	1.96156	0.246644	0.512989		IL-1β + L_4 CFS 2%	0.55787	0.480131	0.481464		IL-1β + L_4 CFS 2%	1.2781	1.25745	1.32547
IL-1β + MRS fraction 2%	0.725476	0.547526	0.839441		IL-1β + MRS fraction 2%	2.37924	0.690877	0.576343		IL-1β + MRS fraction 2%	0.753145	0.732297	0.95429		IL-1β + MRS fraction 2%	1.9917	1.66728	2.73492
intervention	2^-DDCt				intervention	2^-DDCt				intervention	2^-DDCt				intervention	2^-DDCt
	Biol. Rep 1 [avr]	Biol. Rep 2 [avr]	Biol. Rep 3 [avr]			Biol. Rep 1 [avr]	Biol. Rep 2 [avr]	Biol. Rep 3 [avr]			Biol. Rep 1 [avr]	Biol. Rep 2 [avr]	Biol. Rep 3 [avr]			Biol. Rep 1 [avr]	Biol. Rep 2 [avr]	Biol. Rep 3 [avr]
IL-1β + L_5 CFS 2%	6.24413	5.01239	6.26146		IL-1β + L_5 CFS 2%	1.43197	1.18099	ND		IL-1β + L_5 CFS 2%	1.2367	1.7783	1.13249		IL-1β + L_5 CFS 2%	1.38703	1.45397	1.31312
IL-1β + MRS fraction 2%	0.14314	0.122089	0.249221		IL-1β + MRS fraction 2%	0.386623	0.733821	1.51362		IL-1β + MRS fraction 2%	0.184475	0.805804	0.672684		IL-1β + MRS fraction 2%	1.40786	1.43396	1.55833
